# Supplementary material for: The genus Litophyton Forskål, 1775 (Octocorallia, Alcyonacea, Nephtheidae) in the Red Sea and the western Indian Ocean
Source: Zookeys. 2016 Feb 22;(567):1–128. doi: 10.3897/zookeys.567.7212 (PMC4829695; doi:10.3897/zookeys.567.7212)
Supplement: XML Treatment for Litophyton arboreum [file zookeys.567.7212-treatment3.xml]

<!DOCTYPE tp:taxon-treatment
  PUBLIC "-//TaxonX//DTD Taxonomic Treatment Publishing DTD v0 20100105//EN" "tax-treatment-NSO.dtd">
<tp:taxon-treatment xmlns:tp="http://www.plazi.org/taxpub"><tp:treatment-meta><kwd-group><label>Taxon classification</label><kwd><named-content content-type="kingdom">Animalia</named-content></kwd><kwd><named-content content-type="order">Alcyonacea</named-content></kwd><kwd><named-content content-type="family">Nephtheidae</named-content></kwd></kwd-group><mixed-citation publication-type="journal"><person-group><name><surname>van Ofwegen</surname><given-names>Leen P.</given-names></name></person-group><article-title>The genus <italic><tp:taxon-name><tp:taxon-name-part taxon-name-part-type="genus">Litophyton</tp:taxon-name-part></tp:taxon-name></italic> Forskål, 1775 (<tp:taxon-name><tp:taxon-name-part taxon-name-part-type="subclass">Octocorallia</tp:taxon-name-part></tp:taxon-name>, <tp:taxon-name><tp:taxon-name-part taxon-name-part-type="order">Alcyonacea</tp:taxon-name-part></tp:taxon-name>, <tp:taxon-name><tp:taxon-name-part taxon-name-part-type="family">Nephtheidae</tp:taxon-name-part></tp:taxon-name>) in the Red Sea and the western Indian Ocean</article-title><source>Zookeys</source><day>22</day><month>2</month><year>2016</year><volume>2016</volume><issue>567</issue><fpage>1</fpage><lpage>128</lpage><pub-id pub-id-type="doi">10.3897/zookeys.567.7212</pub-id></mixed-citation></tp:treatment-meta><tp:nomenclature><tp:taxon-name>
              <tp:taxon-name-part taxon-name-part-type="genus">Litophyton</tp:taxon-name-part>
              <tp:taxon-name-part taxon-name-part-type="species">arboreum</tp:taxon-name-part>
            </tp:taxon-name><tp:taxon-authority>Forskål, 1775</tp:taxon-authority><xref ref-type="fig" rid="F1">Figures 1B</xref><xref ref-type="fig" rid="F12">, 12</xref><xref ref-type="fig" rid="F13">, 13</xref><xref ref-type="fig" rid="F14">, 14</xref><xref ref-type="fig" rid="F15">, 15</xref><xref ref-type="fig" rid="F16">, 16</xref><!--PageBreak--><tp:nomenclature-citation-list><tp:nomenclature-citation><tp:taxon-name><tp:taxon-name-part taxon-name-part-type="genus">Litophyton</tp:taxon-name-part> <tp:taxon-name-part taxon-name-part-type="species">arboreum</tp:taxon-name-part></tp:taxon-name><comment> Forskål, 1775: 139 (Red Sea); <xref ref-type="bibr" rid="B38">Roxas 1933</xref>: 384 (in key only; discussion about synonymy); Verseveldt 1965: 33 (Red Sea).</comment></tp:nomenclature-citation><tp:nomenclature-citation><tp:taxon-name><tp:taxon-name-part taxon-name-part-type="genus">Ammothea</tp:taxon-name-part> <tp:taxon-name-part taxon-name-part-type="species">virescens</tp:taxon-name-part></tp:taxon-name><comment> Lamarck, 1816: 411; Savigny 1817: pl. 2 fig. 6; <xref ref-type="bibr" rid="B4">Blainville 1830</xref>: 486; <xref ref-type="bibr" rid="B5">1834</xref>: 522; <xref ref-type="bibr" rid="B8">Ehrenberg 1834</xref>: 283 (listed); <xref ref-type="bibr" rid="B10">Gray 1869</xref>: 129; <xref ref-type="bibr" rid="B11">Haeckel 1876</xref>: pl. 1 fig. 9; <xref ref-type="bibr" rid="B20">Kükenthal 1869</xref>: 129.</comment></tp:nomenclature-citation><tp:nomenclature-citation><tp:taxon-name><tp:taxon-name-part taxon-name-part-type="genus">Nephthea</tp:taxon-name-part> <tp:taxon-name-part taxon-name-part-type="species">cordierii</tp:taxon-name-part></tp:taxon-name><comment> Audouin, 1828: 48 (Savigny's, pl. 2 fig. 6).</comment></tp:nomenclature-citation><tp:nomenclature-citation><tp:taxon-name><tp:taxon-name-part taxon-name-part-type="genus">Neptaea</tp:taxon-name-part> <tp:taxon-name-part taxon-name-part-type="species">inominata</tp:taxon-name-part></tp:taxon-name><comment> Blainville, 1830: 487 (Savigny's, pl. 2 fig. 6); <xref ref-type="bibr" rid="B5">1834</xref>: 523.</comment></tp:nomenclature-citation><tp:nomenclature-citation><tp:taxon-name><tp:taxon-name-part taxon-name-part-type="genus">Ammothea</tp:taxon-name-part> <tp:taxon-name-part taxon-name-part-type="species">arborea</tp:taxon-name-part></tp:taxon-name><comment> Klunzinger, 1877: 31, pl. 2 fig. 4 (Red Sea); <xref ref-type="bibr" rid="B28">May 1899</xref>: 133.</comment></tp:nomenclature-citation><tp:nomenclature-citation><tp:taxon-name><tp:taxon-name-part taxon-name-part-type="genus">Litophytum</tp:taxon-name-part> <tp:taxon-name-part taxon-name-part-type="species">arboreum</tp:taxon-name-part></tp:taxon-name><comment>; <xref ref-type="bibr" rid="B21">Kükenthal 1903</xref>: 124 (Red Sea); <xref ref-type="bibr" rid="B24">1913</xref>: 12 (Red Sea); <xref ref-type="bibr" rid="B45">Thomson and McQueen 1908</xref>: 55 (Sudanese Red Sea); <xref ref-type="bibr" rid="B41">Shann 1912</xref>: 511, pl. 61 fig. 1 (reproduction of Savigny's, pl. 2 fig. 6).</comment></tp:nomenclature-citation><tp:nomenclature-citation><tp:taxon-name><tp:taxon-name-part taxon-name-part-type="genus">Litophyton</tp:taxon-name-part> <tp:taxon-name-part taxon-name-part-type="species">viride</tp:taxon-name-part></tp:taxon-name><comment>; <xref ref-type="bibr" rid="B2">Bayer et al. 1983</xref>: pl. 17 fig. 121.</comment></tp:nomenclature-citation><tp:nomenclature-citation><tp:taxon-name>
              <tp:taxon-name-part taxon-name-part-type="genus">Litophyton</tp:taxon-name-part>
              <tp:taxon-name-part taxon-name-part-type="species">arboreum</tp:taxon-name-part>
            </tp:taxon-name><comment>Not <tp:taxon-name><tp:taxon-name-part taxon-name-part-type="genus">Litophyton</tp:taxon-name-part> <tp:taxon-name-part taxon-name-part-type="species">arboreum</tp:taxon-name-part></tp:taxon-name>;<xref ref-type="bibr" rid="B56">Verseveldt 1966</xref>: 5, figs 1-2, pl. 1 (Sulawesi); <xref ref-type="bibr" rid="B48">Tixier-Durivault 1970a</xref>: 222 (Vietnam); <xref ref-type="bibr" rid="B50">1972</xref>: 29 (Madagascar).</comment></tp:nomenclature-citation><!--PageBreak--></tp:nomenclature-citation-list></tp:nomenclature><tp:treatment-sec sec-type="material"><title>Material examined.</title><p>
              <bold><abbrev xmlns:xlink="http://www.w3.org/1999/xlink" content-type="institution" xlink:title="Zoological Museum, Department of Zoology, Tel Aviv University, 69978 Tel Aviv, Israel" xlink:type="simple">ZMTAU</abbrev> Co 26246</bold>, neotype, Red Sea, Gulf of Aqaba Eilat Marine lab, 12 m depth, 20 March 1978, coll. Y. Benayahu; <bold><named-content xmlns:xlink="http://www.w3.org/1999/xlink" content-type="dwc:institutional_code" xlink:type="simple">RMNH</named-content> Coel. 8917</bold>, Red Sea, Gulf of Suez, Abu Durba, coll. Hebrew Univ.-Smiths. Red Sea project; <bold><named-content xmlns:xlink="http://www.w3.org/1999/xlink" content-type="dwc:institutional_code" xlink:type="simple">RMNH</named-content> Coel. 8918</bold>, Red Sea, Gulf of Aqaba, 5 March 1972, coll. H. Schumacher; <bold><named-content xmlns:xlink="http://www.w3.org/1999/xlink" content-type="dwc:institutional_code" xlink:type="simple">RMNH</named-content> Coel. 8919</bold>, Red Sea, Gulf of Suez, Et Tur, depth 12 m, 1 January 1969, coll. Hebrew Univ.-Smiths. Red Sea project; <bold><named-content xmlns:xlink="http://www.w3.org/1999/xlink" content-type="dwc:institutional_code" xlink:type="simple">RMNH</named-content> Coel. 8949</bold>, Red Sea, Gulf of Suez, Et Tur, 20 September 1967, coll. Hebrew Univ.-Smiths. Red Sea project; <bold><abbrev xmlns:xlink="http://www.w3.org/1999/xlink" content-type="institution" xlink:title="Zoological Museum, Department of Zoology, Tel Aviv University, 69978 Tel Aviv, Israel" xlink:type="simple">ZMTAU</abbrev> Co 25847</bold>, two colonies, Red Sea, 1986–1987, coll. Y. Benayahu; <bold><abbrev xmlns:xlink="http://www.w3.org/1999/xlink" content-type="institution" xlink:title="Zoological Museum, Department of Zoology, Tel Aviv University, 69978 Tel Aviv, Israel" xlink:type="simple">ZMTAU</abbrev> Co 25858</bold>, Red Sea, Gulf of Suez, Shag Rock, depth 3–24 m, 14 July 1987, coll. Y. Benayahu; <bold><abbrev xmlns:xlink="http://www.w3.org/1999/xlink" content-type="institution" xlink:title="Zoological Museum, Department of Zoology, Tel Aviv University, 69978 Tel Aviv, Israel" xlink:type="simple">ZMTAU</abbrev> Co 26234</bold>, Red Sea, Gulf of Suez, El Bilaiyim lagoon, 24 August 1971, coll. D. Popper; <bold><named-content xmlns:xlink="http://www.w3.org/1999/xlink" content-type="dwc:institutional_code" xlink:type="simple">RMNH</named-content> Coel. 42083</bold>, Indian Ocean, Socotra, Ras Farun SW, sta. 207, sample 80, subtidal, 11 April 1999, coll. G. Reinicke, microscope slides only.</p></tp:treatment-sec><tp:treatment-sec sec-type="Reassigned to the species"><title>Reassigned to the species.</title><p>
              <bold><named-content xmlns:xlink="http://www.w3.org/1999/xlink" content-type="dwc:institutional_code" xlink:type="simple">RMNH</named-content> Coel. 8941</bold>, Red Sea, Gulf of Aqaba, Ophir Bay, 30 August 1967, coll. Hebrew Univ.- Smiths. Red Sea project (misidentified by Verseveldt as <italic><tp:taxon-name><tp:taxon-name-part taxon-name-part-type="genus">Nephthea</tp:taxon-name-part> <tp:taxon-name-part taxon-name-part-type="species">laevis</tp:taxon-name-part></tp:taxon-name></italic>).</p></tp:treatment-sec><tp:treatment-sec sec-type="Removed from the species"><title>Removed from the species.</title><p>
              <bold><named-content xmlns:xlink="http://www.w3.org/1999/xlink" content-type="dwc:institutional_code" xlink:type="simple">RMNH</named-content> Coel. 2218</bold>, Indonesia, Sulawesi, 18 April 1978; <bold><named-content xmlns:xlink="http://www.w3.org/1999/xlink" content-type="dwc:institutional_code" xlink:type="simple">RMNH</named-content> Coel. 17122</bold>, Australia, Lodestone reef, July 1972, coll. G.R. Pettit (see remarks).</p></tp:treatment-sec><tp:treatment-sec sec-type="Diagnosis"><title>Diagnosis.</title><p>
              <italic><tp:taxon-name><tp:taxon-name-part taxon-name-part-type="genus">Litophyton</tp:taxon-name-part></tp:taxon-name></italic> with many internal spindles of the base of the stalk with blunt ends. The polyp stalk with scales.</p></tp:treatment-sec><tp:treatment-sec sec-type="Description"><title>Description.</title><p>The neotype is 5 cm high and 7.5 cm wide; the colony stalk is 2–3 cm high (Figure <xref ref-type="fig" rid="F12">12</xref>).</p><p>The polyps (Figure <xref ref-type="fig" rid="F13">13</xref>) are up to about 0.5 mm wide and high. Supporting bundle not projecting, composed of clavate spindles with simple, tall tubercles, outer side and one end thorny (Figure <xref ref-type="fig" rid="F14">14A</xref>). Length of these spindles is up to 0.7 mm. Polyp body sclerites irregularly arranged, the smallest are present adaxially, they are sparsely tuberculated spindles (Figure <xref ref-type="fig" rid="F14">14B</xref>); abaxially they merge into the smaller spindles of the supporting bundle and likewise have a thorny outer side (Figure <xref ref-type="fig" rid="F14">14C</xref>). The tentacles have rodlets up to 0.05 mm long (Figure <xref ref-type="fig" rid="F14">14D</xref>). The polyp stalk has scales up to 0.05 mm long (Figure <xref ref-type="fig" rid="F14">14E</xref>).</p><p>
              <bold>Surface layer top of stalk.</bold> Spindles, radiates, and derivatives of these, merging into unilaterally spinose spindles; all sclerites with simple tubercles (Figures <xref ref-type="fig" rid="F14">14F</xref>, <xref ref-type="fig" rid="F15">15A</xref>). The spindles are up to 0.3 mm long.</p><p>
              <bold>Surface layer base of stalk.</bold> Sclerites similar to those of the top of the stalk but with longer and sharper spines (Figure <xref ref-type="fig" rid="F15">15B–C</xref>).</p><p>
              <bold>Interior base of stalk.</bold> Spindles, up to 1.2 mm long, with simple sparse tubercles (Figure <xref ref-type="fig" rid="F16">16A–B</xref>). A few spindles have one or more side branches, many have one or two blunt ends. The smaller spindles are more often branched than the larger ones.</p><p>
              <bold>Colour.</bold> The colony is white.</p></tp:treatment-sec><tp:treatment-sec sec-type="Distribution"><title>Distribution.</title><p>Red Sea, Socotra.</p></tp:treatment-sec><tp:treatment-sec sec-type="Remarks"><title>Remarks.</title><p>The microscope slide of the stalk of <abbrev xmlns:xlink="http://www.w3.org/1999/xlink" content-type="institution" xlink:title="Zoological Museum, Department of Zoology, Tel Aviv University, 69978 Tel Aviv, Israel" xlink:type="simple">ZMTAU</abbrev> Co 26234 only has internal sclerites of the stalk because the specimen has the surface layer missing.</p><p>
              <named-content xmlns:xlink="http://www.w3.org/1999/xlink" content-type="dwc:institutional_code" xlink:type="simple">RMNH</named-content> Coel. 8917, 8918, and 8919 agree with the above description, although of <named-content xmlns:xlink="http://www.w3.org/1999/xlink" content-type="dwc:institutional_code" xlink:type="simple">RMNH</named-content> Coel. 8918 no interior stalk microscope slide exists.</p><!--PageBreak--><p>Two of the 14 microscope slides of <named-content xmlns:xlink="http://www.w3.org/1999/xlink" content-type="dwc:institutional_code" xlink:type="simple">RMNH</named-content> Coel. 2218, from Indonesia, are missing, notably those of the interior stalk sclerites. The unilaterally spinose sclerites of the surface layer of the stalk have much higher spines than those of the neotype of <italic><tp:taxon-name><tp:taxon-name-part taxon-name-part-type="genus">Litophyton</tp:taxon-name-part> <tp:taxon-name-part taxon-name-part-type="species">arboreum</tp:taxon-name-part></tp:taxon-name></italic>, and the slide with polyp sclerites also shows different sclerites, no polyp stalk scales at all. I regard this a misidentification.</p><p>
              <named-content xmlns:xlink="http://www.w3.org/1999/xlink" content-type="dwc:institutional_code" xlink:type="simple">RMNH</named-content> Coel. 17122, from Australia, is clearly a misidentification, it has pointed interior sclerites in the base of the stalk.</p><p>
              <italic><tp:taxon-name><tp:taxon-name-part taxon-name-part-type="genus">Litophyton</tp:taxon-name-part> <tp:taxon-name-part taxon-name-part-type="species">arboreum</tp:taxon-name-part></tp:taxon-name></italic> is characterized by having large spindles with blunt ends in the interior of the stalk. <italic><tp:taxon-name><tp:taxon-name-part taxon-name-part-type="genus">Litophyton</tp:taxon-name-part> <tp:taxon-name-part taxon-name-part-type="species">acuticonicum</tp:taxon-name-part></tp:taxon-name></italic> and <italic><tp:taxon-name><tp:taxon-name-part taxon-name-part-type="genus">Litophyton</tp:taxon-name-part> <tp:taxon-name-part taxon-name-part-type="species">simulatum</tp:taxon-name-part></tp:taxon-name></italic> also have this type of sclerites. <italic><tp:taxon-name><tp:taxon-name-part taxon-name-part-type="genus">Litophyton</tp:taxon-name-part> <tp:taxon-name-part taxon-name-part-type="species">acuticonicum</tp:taxon-name-part></tp:taxon-name></italic> differs in having branched, unilaterally spinose spindles in the surface layer of the stalk, which are also twice as long as the unbranched spinose spindles of <italic><tp:taxon-name><tp:taxon-name-part taxon-name-part-type="genus">Litophyton</tp:taxon-name-part> <tp:taxon-name-part taxon-name-part-type="species">arboreum</tp:taxon-name-part></tp:taxon-name></italic>. <italic><tp:taxon-name><tp:taxon-name-part taxon-name-part-type="genus">Litophyton</tp:taxon-name-part> <tp:taxon-name-part taxon-name-part-type="species">simulatum</tp:taxon-name-part></tp:taxon-name></italic> also differs in having twice as long unilaterally spinose spindles in the surface layer of the stalk. Moreover, <italic><tp:taxon-name><tp:taxon-name-part taxon-name-part-type="genus">Litophyton</tp:taxon-name-part> <tp:taxon-name-part taxon-name-part-type="species">arboreum</tp:taxon-name-part></tp:taxon-name></italic> has small oval scales in the polyp stalk, a type of sclerite not present in <italic><tp:taxon-name><tp:taxon-name-part taxon-name-part-type="genus">Litophyton</tp:taxon-name-part> <tp:taxon-name-part taxon-name-part-type="species">acuticonicum</tp:taxon-name-part></tp:taxon-name></italic> and <italic><tp:taxon-name><tp:taxon-name-part taxon-name-part-type="genus">Litophyton</tp:taxon-name-part> <tp:taxon-name-part taxon-name-part-type="species">simulatum</tp:taxon-name-part></tp:taxon-name></italic>.</p></tp:treatment-sec><tp:treatment-sec><!--Section generated to contain objects referenced in tp:taxon-treatment.--><fig id="F1" position="float" orientation="portrait"><label>Figure 1.</label><caption><p>Polyp armatures. <bold>A</bold> <italic><tp:taxon-name><tp:taxon-name-part taxon-name-part-type="genus">Litophyton</tp:taxon-name-part> <tp:taxon-name-part taxon-name-part-type="species">savignyi</tp:taxon-name-part></tp:taxon-name></italic> <bold>B</bold> <italic><tp:taxon-name><tp:taxon-name-part taxon-name-part-type="genus">Litophyton</tp:taxon-name-part> <tp:taxon-name-part taxon-name-part-type="species">arboreum</tp:taxon-name-part></tp:taxon-name></italic> <bold>C</bold> <italic><tp:taxon-name><tp:taxon-name-part taxon-name-part-type="genus">Litophyton</tp:taxon-name-part> <tp:taxon-name-part taxon-name-part-type="species">filamentosum</tp:taxon-name-part></tp:taxon-name></italic> <bold>D</bold> <italic><tp:taxon-name><tp:taxon-name-part taxon-name-part-type="genus">Litophyton</tp:taxon-name-part> <tp:taxon-name-part taxon-name-part-type="species">curvum</tp:taxon-name-part></tp:taxon-name></italic> <bold>E</bold> <italic><tp:taxon-name><tp:taxon-name-part taxon-name-part-type="genus">Litophyton</tp:taxon-name-part> <tp:taxon-name-part taxon-name-part-type="species">maldivensis</tp:taxon-name-part></tp:taxon-name></italic> <bold>F</bold> <italic><tp:taxon-name><tp:taxon-name-part taxon-name-part-type="genus">Litophyton</tp:taxon-name-part> <tp:taxon-name-part taxon-name-part-type="species">viridis</tp:taxon-name-part></tp:taxon-name></italic> <bold>G</bold> <italic><tp:taxon-name><tp:taxon-name-part taxon-name-part-type="genus">Litophyton</tp:taxon-name-part> <tp:taxon-name-part taxon-name-part-type="species">bumastum</tp:taxon-name-part></tp:taxon-name></italic> <bold>H</bold> <italic><tp:taxon-name><tp:taxon-name-part taxon-name-part-type="genus">Litophyton</tp:taxon-name-part> <tp:taxon-name-part taxon-name-part-type="species">acuticonicum</tp:taxon-name-part></tp:taxon-name></italic>; all lateral views, except <bold>B</bold> which is an adaxial view. Figures <bold>C, G</bold> are from <xref ref-type="bibr" rid="B60">Verseveldt (1973)</xref>.</p></caption><graphic xmlns:xlink="http://www.w3.org/1999/xlink" xlink:href="zookeys-567-001-g001.jpg" position="float" orientation="portrait" xlink:type="simple" id="oo_78693.jpg"/></fig><fig id="F12" position="float" orientation="portrait"><label>Figure 12.</label><caption><p>
              <italic><tp:taxon-name><tp:taxon-name-part taxon-name-part-type="genus">Litophyton</tp:taxon-name-part> <tp:taxon-name-part taxon-name-part-type="species">arboreum</tp:taxon-name-part></tp:taxon-name></italic> Forskål, 1775, neotype <abbrev xmlns:xlink="http://www.w3.org/1999/xlink" content-type="institution" xlink:title="Zoological Museum, Department of Zoology, Tel Aviv University, 69978 Tel Aviv, Israel" xlink:type="simple">ZMTAU</abbrev> Co 26246.</p></caption><graphic xmlns:xlink="http://www.w3.org/1999/xlink" xlink:href="zookeys-567-001-g012.jpg" position="float" orientation="portrait" xlink:type="simple" id="oo_78712.jpg"/></fig><fig id="F13" position="float" orientation="portrait"><label>Figure 13.</label><caption><p>
              <italic><tp:taxon-name><tp:taxon-name-part taxon-name-part-type="genus">Litophyton</tp:taxon-name-part> <tp:taxon-name-part taxon-name-part-type="species">arboreum</tp:taxon-name-part></tp:taxon-name></italic> Forskål, 1775, neotype <abbrev xmlns:xlink="http://www.w3.org/1999/xlink" content-type="institution" xlink:title="Zoological Museum, Department of Zoology, Tel Aviv University, 69978 Tel Aviv, Israel" xlink:type="simple">ZMTAU</abbrev> Co 26246, polyp armature. <bold>A</bold> adaxial view <bold>B</bold> lateral view.</p></caption><graphic xmlns:xlink="http://www.w3.org/1999/xlink" xlink:href="zookeys-567-001-g013.jpg" position="float" orientation="portrait" xlink:type="simple" id="oo_78715.jpg"/></fig><fig id="F14" position="float" orientation="portrait"><label>Figure 14.</label><caption><p>
              <italic><tp:taxon-name><tp:taxon-name-part taxon-name-part-type="genus">Litophyton</tp:taxon-name-part> <tp:taxon-name-part taxon-name-part-type="species">arboreum</tp:taxon-name-part></tp:taxon-name></italic> Forskål, 1775, neotype <abbrev xmlns:xlink="http://www.w3.org/1999/xlink" content-type="institution" xlink:title="Zoological Museum, Department of Zoology, Tel Aviv University, 69978 Tel Aviv, Israel" xlink:type="simple">ZMTAU</abbrev> Co 26246. <bold>A</bold> spindles of supporting bundle <bold>B</bold> small polyp body sclerites <bold>C</bold> large polyp body spindles <bold>D</bold> tentacle rodlets <bold>E</bold> polyp stalk scales <bold>F</bold> sclerites surface layer top of stalk. Scale at <bold>A</bold> also applies to <bold>C</bold>, scale at <bold>D</bold> also to <bold>B</bold> and <bold>F</bold>.</p></caption><graphic xmlns:xlink="http://www.w3.org/1999/xlink" xlink:href="zookeys-567-001-g014.jpg" position="float" orientation="portrait" xlink:type="simple" id="oo_78716.jpg"/></fig><fig id="F15" position="float" orientation="portrait"><label>Figure 15.</label><caption><p>
              <italic><tp:taxon-name><tp:taxon-name-part taxon-name-part-type="genus">Litophyton</tp:taxon-name-part> <tp:taxon-name-part taxon-name-part-type="species">arboreum</tp:taxon-name-part></tp:taxon-name></italic> Forskål, 1775, neotype <abbrev xmlns:xlink="http://www.w3.org/1999/xlink" content-type="institution" xlink:title="Zoological Museum, Department of Zoology, Tel Aviv University, 69978 Tel Aviv, Israel" xlink:type="simple">ZMTAU</abbrev> Co 26246. <bold>A</bold> sclerites of surface layer top of stalk <bold>B–C</bold> sclerites of surface layer base of stalk.</p></caption><graphic xmlns:xlink="http://www.w3.org/1999/xlink" xlink:href="zookeys-567-001-g015.jpg" position="float" orientation="portrait" xlink:type="simple" id="oo_78719.jpg"/></fig><fig id="F16" position="float" orientation="portrait"><label>Figure 16.</label><caption><p>
              <italic><tp:taxon-name><tp:taxon-name-part taxon-name-part-type="genus">Litophyton</tp:taxon-name-part> <tp:taxon-name-part taxon-name-part-type="species">arboreum</tp:taxon-name-part></tp:taxon-name></italic> Forskål, 1775, neotype <abbrev xmlns:xlink="http://www.w3.org/1999/xlink" content-type="institution" xlink:title="Zoological Museum, Department of Zoology, Tel Aviv University, 69978 Tel Aviv, Israel" xlink:type="simple">ZMTAU</abbrev> Co 26246. <bold>A–B</bold> sclerites of interior base of stalk.</p></caption><graphic xmlns:xlink="http://www.w3.org/1999/xlink" xlink:href="zookeys-567-001-g016.jpg" position="float" orientation="portrait" xlink:type="simple" id="oo_78720.jpg"/></fig></tp:treatment-sec><ref-list><ref id="B60"><mixed-citation xmlns:xlink="http://www.w3.org/1999/xlink" xlink:type="simple">
          <person-group><name name-style="western"><surname>Verseveldt</surname><given-names>J</given-names></name></person-group> (<year>1973</year>) <article-title><tp:taxon-name><tp:taxon-name-part taxon-name-part-type="subclass">Octocorallia</tp:taxon-name-part></tp:taxon-name> from north-western Madagascar (Part IIIa-d).</article-title> <source>Proceedings Koninklijke Nederlandse Akademie van Wetenschappen</source>, <publisher-loc>Amsterdam</publisher-loc>, <series>Series C</series>, <volume>76</volume>(<issue>1</issue>): <fpage>69</fpage>–<lpage>171</lpage>.</mixed-citation></ref><ref id="B38"><mixed-citation xmlns:xlink="http://www.w3.org/1999/xlink" xlink:type="simple">
          <person-group><name name-style="western"><surname>Roxas</surname><given-names>HA</given-names></name></person-group> (<year>1933</year>) <article-title>Philippine Alcyonaria, II. The Families <tp:taxon-name><tp:taxon-name-part taxon-name-part-type="family">Alcyoniidae</tp:taxon-name-part></tp:taxon-name> and <tp:taxon-name><tp:taxon-name-part taxon-name-part-type="family">Nephthyidae</tp:taxon-name-part></tp:taxon-name>.</article-title> <source>Philippine Journal of Science</source> <volume>50</volume>(<issue>4</issue>): <fpage>345</fpage>–<lpage>470</lpage>.</mixed-citation></ref><ref id="B4"><mixed-citation xmlns:xlink="http://www.w3.org/1999/xlink" xlink:type="simple">
          <person-group><name name-style="western"><surname>Blainville</surname><given-names>HMD de</given-names></name></person-group> (<year>1830</year>) <article-title>Paris.</article-title> <source>Dictionnaire des Sciences Naturelles</source> <volume>60</volume>: <fpage>1</fpage>–<lpage>631</lpage>.</mixed-citation></ref><ref id="B5"><mixed-citation xmlns:xlink="http://www.w3.org/1999/xlink" xlink:type="simple">
          <person-group><name name-style="western"><surname>Blainville</surname><given-names>HMD de</given-names></name></person-group> (<year>1834</year>) <source>Manuel d’Actinlogie ou de Zoophytologie</source>. <publisher-loc>Paris</publisher-loc>, <size units="page">i-viii+1–644 + 633–694</size>.</mixed-citation></ref><ref id="B8"><mixed-citation xmlns:xlink="http://www.w3.org/1999/xlink" xlink:type="simple">
          <person-group><name name-style="western"><surname>Ehrenberg</surname><given-names>CG</given-names></name></person-group> (<year>1834</year>) <article-title>Beiträge zur physiologischen Kenntniss der Corallenthiere im allgemeinen, und besonders des rothen Meeres, nebst einem Versuche zur physiologischen Systematik derselben.</article-title> <source>Abhandlungen der Königlichen Akademie der Wissenschaften zu Berlin Aus dem Jahre 1832</source> <volume>Erster Theil</volume>, <fpage>225</fpage>–<lpage>380</lpage>.</mixed-citation></ref><ref id="B10"><mixed-citation xmlns:xlink="http://www.w3.org/1999/xlink" xlink:type="simple">
          <person-group><name name-style="western"><surname>Gray</surname><given-names>JE</given-names></name></person-group> (<year>1869</year>) <article-title>Notes on the fleshy alcyonoid corals (<italic><tp:taxon-name><tp:taxon-name-part taxon-name-part-type="genus">Alcyonium</tp:taxon-name-part></tp:taxon-name></italic>, Linn., or Zoophytaria carnosa).</article-title> <source>Annals and Magazine of Natural History</source> (<volume-series>4</volume-series>) <volume>3</volume>: <fpage>117</fpage>–<lpage>131</lpage>. doi: <ext-link xlink:type="simple" ext-link-type="doi" xlink:href="10.1080/00222936908695893">10.1080/00222936908695893</ext-link></mixed-citation></ref><ref id="B11"><mixed-citation xmlns:xlink="http://www.w3.org/1999/xlink" xlink:type="simple">
          <person-group><name name-style="western"><surname>Haeckel</surname><given-names>E</given-names></name></person-group> (<year>1876</year>) <source>Arabische Korallen. Ein Ausflug nach den Korallenbanken des Rothen Meeres und ein Blick in des Leben der Korallenthiere</source>. <publisher-name>Georg Reimer</publisher-name>, <publisher-loc>Berlin</publisher-loc>, <size units="page">[vi] + 48 pp</size>.</mixed-citation></ref><ref id="B20"><mixed-citation xmlns:xlink="http://www.w3.org/1999/xlink" xlink:type="simple">
          <person-group><name name-style="western"><surname>Kükenthal</surname><given-names>W</given-names></name></person-group> (<year>1896</year>) <article-title>Alcyonaceen von Ternate.</article-title> In: <person-group><name name-style="western"><surname>Kükenthal</surname><given-names>W</given-names></name></person-group> (<role>Ed.</role>) <issue-title>Ergebnisse einer zoologischen Forschungsreise in den Molukken und Borneo, im Auftrage der Senckenbergischen naturforschenden Gesellschaft ausgefurt von Dr Willy Kükenthal, Teil 2, Band.</issue-title> <source>Abhandlungen der Senckenbergischen Naturforschenden Gesellschaft</source> <volume>23</volume>(<issue>1</issue>): <fpage>81</fpage>–<lpage>144</lpage>.</mixed-citation></ref><ref id="B28"><mixed-citation xmlns:xlink="http://www.w3.org/1999/xlink" xlink:type="simple">
          <person-group><name name-style="western"><surname>May</surname><given-names>W</given-names></name></person-group> (<year>1899</year>) <article-title>Beiträge zur Systematik und Chorologie der Alcyonaceen.</article-title> <source>Jenaischen Zeitschrift für Naturwissenschaft</source> <volume>33</volume>(<issue>26</issue>): <fpage>1</fpage>–<lpage>180</lpage>.</mixed-citation></ref><ref id="B21"><mixed-citation xmlns:xlink="http://www.w3.org/1999/xlink" xlink:type="simple">
          <person-group><name name-style="western"><surname>Kükenthal</surname><given-names>W</given-names></name></person-group> (<year>1903</year>) <article-title>Versuch einer Revision der Alcyonarien. 2. Die Familie der Nephthyiden 1. Theil.</article-title> <source>Zoologische (Syst.)</source> <volume>19</volume>(<issue>1</issue>): <fpage>99</fpage>–<lpage>178</lpage>.</mixed-citation></ref><ref id="B24"><mixed-citation xmlns:xlink="http://www.w3.org/1999/xlink" xlink:type="simple">
          <person-group><name name-style="western"><surname>Kükenthal</surname><given-names>W</given-names></name></person-group> (<year>1913</year>) <article-title>Alcyonaria des Roten Meeres. Expeditionen S.M. Schiff “Pola” in das Rote Meer. Zoologische Ergebnisse 29.</article-title> <source>Denkschriften der Kaiserlichen Akademie der Wissenschaften Wien, Mathematisch-Naturwissenschaftliche Klasse</source> <volume>89</volume>: <fpage>1</fpage>–<lpage>33</lpage>.</mixed-citation></ref><ref id="B45"><mixed-citation xmlns:xlink="http://www.w3.org/1999/xlink" xlink:type="simple">
          <person-group><name name-style="western"><surname>Thomson</surname><given-names>JA</given-names></name><name name-style="western"><surname>McQueen</surname><given-names>JM</given-names></name></person-group> (<year>1908</year>) <article-title>Reports on the marine biology of the Sudanese Red Sea.-VII. The Alcyonarians. Journal of the Linnean.</article-title> <source>Society London</source> <volume>31</volume>(<issue>204</issue>): <fpage>48</fpage>–<lpage>75</lpage>.</mixed-citation></ref><ref id="B41"><mixed-citation xmlns:xlink="http://www.w3.org/1999/xlink" xlink:type="simple">
          <person-group><name name-style="western"><surname>Shann</surname><given-names>EW</given-names></name></person-group> (<year>1912</year>) <article-title>Observations on some Alcyonaria from Singapore, with a brief discussion of the classification of the family <tp:taxon-name><tp:taxon-name-part taxon-name-part-type="family">Nephthyidae</tp:taxon-name-part></tp:taxon-name>.</article-title> <source>Proceedings of the Zoological Society of London</source> <volume>1912</volume>: <fpage>507</fpage>–<lpage>527</lpage>.</mixed-citation></ref><ref id="B2"><mixed-citation xmlns:xlink="http://www.w3.org/1999/xlink" xlink:type="simple">
          <person-group><name name-style="western"><surname>Bayer</surname><given-names>FM</given-names></name><name name-style="western"><surname>Grasshoff</surname><given-names>M</given-names></name><name name-style="western"><surname>Verseveldt</surname><given-names>J</given-names></name></person-group> (<year>1983</year>) <source>Illustrated trilingual glossary of morphological and anatomical terms applied to <tp:taxon-name><tp:taxon-name-part taxon-name-part-type="subclass">Octocorallia</tp:taxon-name-part></tp:taxon-name></source>. <publisher-loc>Leiden</publisher-loc>, <fpage>1</fpage>–<lpage>75</lpage>.</mixed-citation></ref><ref id="B56"><mixed-citation xmlns:xlink="http://www.w3.org/1999/xlink" xlink:type="simple">
          <person-group><name name-style="western"><surname>Verseveldt</surname><given-names>J</given-names></name></person-group> (<year>1966</year>) <article-title>Biological Results of the Snellius Expedition XXII. <tp:taxon-name><tp:taxon-name-part taxon-name-part-type="subclass">Octocorallia</tp:taxon-name-part></tp:taxon-name> from the Malay Archipelago (Part II).</article-title> <source>Zoologische Verhandelingen Leiden</source> <volume>80</volume>: <fpage>1</fpage>–<lpage>109</lpage>.</mixed-citation></ref><ref id="B48"><mixed-citation xmlns:xlink="http://www.w3.org/1999/xlink" xlink:type="simple">
          <person-group><name name-style="western"><surname>Tixier-Durivault</surname><given-names>A</given-names></name></person-group> (<year>1970a</year>) <article-title>Les octocoralliaires de Nha-Trang (Viet-Nam).</article-title> <source>Cahiers du Pacifique</source> <volume>14</volume>: <fpage>115</fpage>–<lpage>236</lpage>.</mixed-citation></ref><ref id="B50"><mixed-citation xmlns:xlink="http://www.w3.org/1999/xlink" xlink:type="simple">
          <person-group><name name-style="western"><surname>Tixier-Durivault</surname><given-names>A</given-names></name></person-group> (<year>1972</year>) <article-title>Nouvel rapport d’octocoralliaires de Madagascar et des îles avoisinantes.</article-title> <source>Téthys</source>, <supplement>supplement</supplement> <volume>3</volume>: <fpage>11</fpage>–<lpage>68</lpage>.</mixed-citation></ref></ref-list></tp:taxon-treatment>
