# Supplementary material for: The genus Litophyton Forskål, 1775 (Octocorallia, Alcyonacea, Nephtheidae) in the Red Sea and the western Indian Ocean
Source: Zookeys. 2016 Feb 22;(567):1–128. doi: 10.3897/zookeys.567.7212 (PMC4829695; doi:10.3897/zookeys.567.7212)
Supplement: XML Treatment for Litophyton chabrolii [file zookeys.567.7212-treatment5.xml]

<!DOCTYPE tp:taxon-treatment
  PUBLIC "-//TaxonX//DTD Taxonomic Treatment Publishing DTD v0 20100105//EN" "tax-treatment-NSO.dtd">
<tp:taxon-treatment xmlns:tp="http://www.plazi.org/taxpub"><tp:treatment-meta><kwd-group><label>Taxon classification</label><kwd><named-content content-type="kingdom">Animalia</named-content></kwd><kwd><named-content content-type="order">Alcyonacea</named-content></kwd><kwd><named-content content-type="family">Nephtheidae</named-content></kwd></kwd-group><mixed-citation publication-type="journal"><person-group><name><surname>van Ofwegen</surname><given-names>Leen P.</given-names></name></person-group><article-title>The genus <italic><tp:taxon-name><tp:taxon-name-part taxon-name-part-type="genus">Litophyton</tp:taxon-name-part></tp:taxon-name></italic> Forskål, 1775 (<tp:taxon-name><tp:taxon-name-part taxon-name-part-type="subclass">Octocorallia</tp:taxon-name-part></tp:taxon-name>, <tp:taxon-name><tp:taxon-name-part taxon-name-part-type="order">Alcyonacea</tp:taxon-name-part></tp:taxon-name>, <tp:taxon-name><tp:taxon-name-part taxon-name-part-type="family">Nephtheidae</tp:taxon-name-part></tp:taxon-name>) in the Red Sea and the western Indian Ocean</article-title><source>Zookeys</source><day>22</day><month>2</month><year>2016</year><volume>2016</volume><issue>567</issue><fpage>1</fpage><lpage>128</lpage><pub-id pub-id-type="doi">10.3897/zookeys.567.7212</pub-id></mixed-citation></tp:treatment-meta><tp:nomenclature><tp:taxon-name>
              <tp:taxon-name-part taxon-name-part-type="genus">Litophyton</tp:taxon-name-part>
              <tp:taxon-name-part taxon-name-part-type="species">chabrolii</tp:taxon-name-part>
            </tp:taxon-name><tp:taxon-authority>(Andouin, 1828)</tp:taxon-authority><xref ref-type="fig" rid="F2">Figures 2B</xref><xref ref-type="fig" rid="F20">, 20</xref><xref ref-type="fig" rid="F21">, 21</xref><xref ref-type="fig" rid="F22">, 22</xref><xref ref-type="fig" rid="F23">, 23</xref><xref ref-type="fig" rid="F24">, 24</xref><xref ref-type="fig" rid="F25">, 25</xref><tp:nomenclature-citation-list><tp:nomenclature-citation><tp:taxon-name><tp:taxon-name-part taxon-name-part-type="genus">Nephthea</tp:taxon-name-part> <tp:taxon-name-part taxon-name-part-type="species">chabrolii</tp:taxon-name-part></tp:taxon-name><comment> Andouin, 1828:49 (explanation for Savigny's, “Description de l’Egypte ...”, 1817, pl. 2 fig. 5; ? <xref ref-type="bibr" rid="B47">Tixier-Durivault 1966</xref>: 273, figs 256–259 (Nosy Bé, Madagascar); <xref ref-type="bibr" rid="B16">Imahara 1996</xref>: 25 (listed).</comment></tp:nomenclature-citation><tp:nomenclature-citation><tp:taxon-name><tp:taxon-name-part taxon-name-part-type="genus">Neptaea</tp:taxon-name-part> <tp:taxon-name-part taxon-name-part-type="species">Savignyi</tp:taxon-name-part></tp:taxon-name><comment>; <xref ref-type="bibr" rid="B4">Blainville 1830</xref>: 487 (listed); 1834: 523, pl. 88 fig. 6.</comment></tp:nomenclature-citation><tp:nomenclature-citation><tp:taxon-name>
              <tp:taxon-name-part taxon-name-part-type="genus">Litophyton</tp:taxon-name-part>
              <tp:taxon-name-part taxon-name-part-type="species">chabrolii</tp:taxon-name-part>
            </tp:taxon-name><comment>Not <tp:taxon-name><tp:taxon-name-part taxon-name-part-type="genus">Nephthya</tp:taxon-name-part></tp:taxon-name> Savignii; <xref ref-type="bibr" rid="B8">Ehrenberg 1834</xref>: 84; <xref ref-type="bibr" rid="B7">Dana 1846</xref>: 610 (= <tp:taxon-name><tp:taxon-name-part taxon-name-part-type="genus">Litophyton</tp:taxon-name-part> <tp:taxon-name-part taxon-name-part-type="species">savignyi</tp:taxon-name-part></tp:taxon-name>).</comment></tp:nomenclature-citation><tp:nomenclature-citation><tp:taxon-name><tp:taxon-name-part taxon-name-part-type="genus">Nephthya</tp:taxon-name-part> <tp:taxon-name-part taxon-name-part-type="species">chabrolii</tp:taxon-name-part></tp:taxon-name><comment>; <xref ref-type="bibr" rid="B30">Milne Edwards 1857</xref>: 128, pl. B1 figs 2a–2b (Red Sea); Kölliker 1864: 133 (listed); <xref ref-type="bibr" rid="B17">Klunzinger 1877</xref>: 33, pl. 2 fig. 5 (Red Sea); <xref ref-type="bibr" rid="B28">May 1899</xref>: 158; <xref ref-type="bibr" rid="B21">Kükenthal 1903</xref>: 157 (revision <tp:taxon-name><tp:taxon-name-part taxon-name-part-type="genus">Nephthea</tp:taxon-name-part></tp:taxon-name>); ?<xref ref-type="bibr" rid="B46">Thomson and Russell 1910</xref>: 183 (Salomon Reef, East Africa); <xref ref-type="bibr" rid="B41">Shann 1912</xref>: 511, pl. 61 figs 2–5, pl. 62 fig. 6 (reproduction of Savigny's, <tp:taxon-name><tp:taxon-name-part taxon-name-part-type="genus">Nephthee</tp:taxon-name-part></tp:taxon-name> plate.</comment></tp:nomenclature-citation><tp:nomenclature-citation><tp:taxon-name>
              <tp:taxon-name-part taxon-name-part-type="genus">Litophyton</tp:taxon-name-part>
              <tp:taxon-name-part taxon-name-part-type="species">chabrolii</tp:taxon-name-part>
            </tp:taxon-name><comment>Not <tp:taxon-name><tp:taxon-name-part taxon-name-part-type="genus">Spongodes</tp:taxon-name-part> (<tp:taxon-name-part taxon-name-part-type="subgenus">Nephthya</tp:taxon-name-part>) <tp:taxon-name-part taxon-name-part-type="species">chabrolii</tp:taxon-name-part></tp:taxon-name>; <xref ref-type="bibr" rid="B15">Holm 1894</xref>: 25, pl. 2 figs 1–3 (Java Sea, Indonesia).</comment></tp:nomenclature-citation><tp:nomenclature-citation><tp:taxon-name>
              <tp:taxon-name-part taxon-name-part-type="genus">Litophyton</tp:taxon-name-part>
              <tp:taxon-name-part taxon-name-part-type="species">chabrolii</tp:taxon-name-part>
            </tp:taxon-name><comment>Not <tp:taxon-name><tp:taxon-name-part taxon-name-part-type="genus">Spongodes</tp:taxon-name-part> (<tp:taxon-name-part taxon-name-part-type="subgenus">Nephthya</tp:taxon-name-part>) <tp:taxon-name-part taxon-name-part-type="species">Chabrolii</tp:taxon-name-part> <tp:taxon-name-part taxon-name-part-type="infraspecific-rank">var.</tp:taxon-name-part> <tp:taxon-name-part taxon-name-part-type="variety">ternatana</tp:taxon-name-part></tp:taxon-name> Kükenthal, 1895: 428 (Ternate, Indonesia).</comment></tp:nomenclature-citation><tp:nomenclature-citation><tp:taxon-name>
              <tp:taxon-name-part taxon-name-part-type="genus">Litophyton</tp:taxon-name-part>
              <tp:taxon-name-part taxon-name-part-type="species">chabrolii</tp:taxon-name-part>
            </tp:taxon-name><comment>Not <tp:taxon-name><tp:taxon-name-part taxon-name-part-type="genus">Spongodes</tp:taxon-name-part> (<tp:taxon-name-part taxon-name-part-type="subgenus">Nephthya</tp:taxon-name-part>) <tp:taxon-name-part taxon-name-part-type="species">Chabrolii</tp:taxon-name-part> <tp:taxon-name-part taxon-name-part-type="infraspecific-rank">var.</tp:taxon-name-part> <tp:taxon-name-part taxon-name-part-type="variety">molukkana</tp:taxon-name-part></tp:taxon-name> Kükenthal, 1895: 428 (Ternate, Indonesia).</comment></tp:nomenclature-citation><tp:nomenclature-citation><tp:taxon-name>
              <tp:taxon-name-part taxon-name-part-type="genus">Litophyton</tp:taxon-name-part>
              <tp:taxon-name-part taxon-name-part-type="species">chabrolii</tp:taxon-name-part>
            </tp:taxon-name><comment>Not <tp:taxon-name><tp:taxon-name-part taxon-name-part-type="genus">Nephthya</tp:taxon-name-part> <tp:taxon-name-part taxon-name-part-type="species">chabrolii</tp:taxon-name-part> <tp:taxon-name-part taxon-name-part-type="infraspecific-rank">var.</tp:taxon-name-part> <tp:taxon-name-part taxon-name-part-type="variety">ternatana</tp:taxon-name-part></tp:taxon-name>; <xref ref-type="bibr" rid="B20">Kükenthal 1896</xref>: 90.</comment></tp:nomenclature-citation><tp:nomenclature-citation><tp:taxon-name>
              <tp:taxon-name-part taxon-name-part-type="genus">Litophyton</tp:taxon-name-part>
              <tp:taxon-name-part taxon-name-part-type="species">chabrolii</tp:taxon-name-part>
            </tp:taxon-name><comment>Not <tp:taxon-name><tp:taxon-name-part taxon-name-part-type="genus">Nephthya</tp:taxon-name-part> <tp:taxon-name-part taxon-name-part-type="species">chabrolii</tp:taxon-name-part> <tp:taxon-name-part taxon-name-part-type="infraspecific-rank">var.</tp:taxon-name-part> <tp:taxon-name-part taxon-name-part-type="variety">moluccana</tp:taxon-name-part></tp:taxon-name>; <xref ref-type="bibr" rid="B20">Kükenthal 1896</xref>: 91.</comment></tp:nomenclature-citation><tp:nomenclature-citation><tp:taxon-name>
              <tp:taxon-name-part taxon-name-part-type="genus">Litophyton</tp:taxon-name-part>
              <tp:taxon-name-part taxon-name-part-type="species">chabrolii</tp:taxon-name-part>
            </tp:taxon-name><comment>Not <tp:taxon-name><tp:taxon-name-part taxon-name-part-type="genus">Nephthya</tp:taxon-name-part> <tp:taxon-name-part taxon-name-part-type="species">chabrolii</tp:taxon-name-part></tp:taxon-name>; <xref ref-type="bibr" rid="B14">Hickson and Hiles 1900</xref>: 500 (New Guinea); <xref ref-type="bibr" rid="B43">Thomson and Dean 1931</xref>: 83 (Malay Archipelago).</comment></tp:nomenclature-citation><tp:nomenclature-citation><tp:taxon-name>
              <tp:taxon-name-part taxon-name-part-type="genus">Litophyton</tp:taxon-name-part>
              <tp:taxon-name-part taxon-name-part-type="species">chabrolii</tp:taxon-name-part>
            </tp:taxon-name><comment>Not <tp:taxon-name><tp:taxon-name-part taxon-name-part-type="genus">Nephthea</tp:taxon-name-part> <tp:taxon-name-part taxon-name-part-type="species">chabrolii</tp:taxon-name-part></tp:taxon-name>; <xref ref-type="bibr" rid="B38">Roxas 1933</xref>: 412 (Palawan, Philippines); <xref ref-type="bibr" rid="B53">Utinomi 1954b</xref>: 59, fig. 2 (Kii coast, Japan); <xref ref-type="bibr" rid="B54">Utinomi 1956</xref>: 233 (Palau); <xref ref-type="bibr" rid="B56">Verseveldt 1966</xref>: 14, figs 6–7, pl. 4 fig. 1 (Java, Indonesia); <xref ref-type="bibr" rid="B48">Tixier-Durivault 1970a</xref>: 225 (Vietnam); <xref ref-type="bibr" rid="B49">1970b</xref>: 298 (New Caledonia); <xref ref-type="bibr" rid="B55">Utinomi 1971</xref>: 94, pl. 16 fig. 1 (Darwin, Australia); <xref ref-type="bibr" rid="B59">Verseveldt 1972</xref>: 457 (Eniwetok Atoll, Marshall Isl.; listed only, re-examined); <xref ref-type="bibr" rid="B63">1977a</xref>: 3 (Carolines; listed only, re-examined); <xref ref-type="bibr" rid="B65">1977c</xref>: 175 (Ellison Reef, Australia; listed only); <xref ref-type="bibr" rid="B12">Handayani et al. 1997</xref> (Indonesia); <xref ref-type="bibr" rid="B37">Rao et al. 2000</xref> (Gulf of Mannar, India); <xref ref-type="bibr" rid="B25">Lam and Morton 2008</xref>: 753, fig. E (Hong Kong = <tp:taxon-name><tp:taxon-name-part taxon-name-part-type="genus">Chromonephthea</tp:taxon-name-part></tp:taxon-name> sp.).</comment></tp:nomenclature-citation></tp:nomenclature-citation-list></tp:nomenclature><tp:treatment-sec sec-type="material"><title>Material examined.</title><p>
              <bold><abbrev xmlns:xlink="http://www.w3.org/1999/xlink" content-type="institution" xlink:title="Zoological Museum, Department of Zoology, Tel Aviv University, 69978 Tel Aviv, Israel" xlink:type="simple">ZMTAU</abbrev> Co 26244</bold>, neotype, Red Sea, Gulf of Aqaba Wadi Magrash km 207, 20 July 1974, coll. Y. Benayahu (second specimen in the bottle is <italic><tp:taxon-name><tp:taxon-name-part taxon-name-part-type="genus">Litophyton</tp:taxon-name-part> <tp:taxon-name-part taxon-name-part-type="species">simulatum</tp:taxon-name-part></tp:taxon-name></italic>); <bold><named-content xmlns:xlink="http://www.w3.org/1999/xlink" content-type="dwc:institutional_code" xlink:type="simple">RMNH</named-content> Coel. 8956</bold>, Red Sea, Gulf of Aqaba, Fara ‘un Isl., 7 January 1968, coll. Hebrew Univ.- Smiths. Red Sea project 65/SLR 1204 (identified as <italic><tp:taxon-name><tp:taxon-name-part taxon-name-part-type="genus">Nephthea</tp:taxon-name-part> <tp:taxon-name-part taxon-name-part-type="species">albida</tp:taxon-name-part></tp:taxon-name></italic>); <bold><named-content xmlns:xlink="http://www.w3.org/1999/xlink" content-type="dwc:institutional_code" xlink:type="simple">RMNH</named-content> Coel. 12364</bold>, Red Sea, Gulf of Aqaba, Sharm el Sheikh, depth 10 m, 6 September 1976, coll. Y. Benayahu (identified as <italic><tp:taxon-name><tp:taxon-name-part taxon-name-part-type="genus">Nephthea</tp:taxon-name-part> <tp:taxon-name-part taxon-name-part-type="species">striata</tp:taxon-name-part></tp:taxon-name></italic> by Verseveldt); <bold><abbrev xmlns:xlink="http://www.w3.org/1999/xlink" content-type="institution" xlink:title="Zoological Museum, Department of Zoology, Tel Aviv University, 69978 Tel Aviv, Israel" xlink:type="simple">ZMTAU</abbrev> Co 26209</bold>, Red Sea, Gulf of Aqaba, Shurat el Manqata, 9 November 1981, coll. Y. Benayahu; <bold><abbrev xmlns:xlink="http://www.w3.org/1999/xlink" content-type="institution" xlink:title="Zoological Museum, Department of Zoology, Tel Aviv University, 69978 Tel Aviv, Israel" xlink:type="simple">ZMTAU</abbrev> Co 26228</bold>, Red Sea, Gulf of Aqaba, Muqeibla, 4 June 1976, coll. Y. Benayahu; <bold><abbrev xmlns:xlink="http://www.w3.org/1999/xlink" content-type="institution" xlink:title="Zoological Museum, Department of Zoology, Tel Aviv University, 69978 Tel Aviv, Israel" xlink:type="simple">ZMTAU</abbrev> Co 26229</bold>, Red Sea, Gulf of Aqaba, Muqeibla, depth 4 m, 12 February 1976, coll. Y. Benayahu; <bold><abbrev xmlns:xlink="http://www.w3.org/1999/xlink" content-type="institution" xlink:title="Zoological Museum, Department of Zoology, Tel Aviv University, 69978 Tel Aviv, Israel" xlink:type="simple">ZMTAU</abbrev> Co 26251</bold>, Red Sea, South tip Sinai Ras Muhammed, depth 15 m, 21 April 1979, coll. Y. Benayahu.</p></tp:treatment-sec><tp:treatment-sec sec-type="Removed from the species"><title>Removed from the species.</title><p>
              <bold><named-content xmlns:xlink="http://www.w3.org/1999/xlink" content-type="dwc:institutional_code" xlink:type="simple">RMNH</named-content> Coel. 2212</bold>, voyage Boie &amp; Macklot, nr. 83 (?Java); <bold><named-content xmlns:xlink="http://www.w3.org/1999/xlink" content-type="dwc:institutional_code" xlink:type="simple">RMNH</named-content> Coel. 2216</bold>, voyage Boie and Macklot, nr. 101 (?Java); <bold><named-content xmlns:xlink="http://www.w3.org/1999/xlink" content-type="dwc:institutional_code" xlink:type="simple">RMNH</named-content> Coel. 2977</bold>, Indonesia, Kei Islands, Tual anchorage, 12–16 December 1899, 22 m depth, Lithothamnion, sand and coral, reef exploration, dredge, Siboga sta. 258 (= <italic><tp:taxon-name><tp:taxon-name-part taxon-name-part-type="genus">Chromonephthea</tp:taxon-name-part> <tp:taxon-name-part taxon-name-part-type="species">intermedia</tp:taxon-name-part></tp:taxon-name></italic> (Thomson and Dean, 1931)); <bold><named-content xmlns:xlink="http://www.w3.org/1999/xlink" content-type="dwc:institutional_code" xlink:type="simple">RMNH</named-content> Coel. 2978</bold>, Indonesia, Galewo Strait, off Salawatti Island; <named-content xmlns:xlink="http://www.w3.org/1999/xlink" content-type="dwc:verbatimCoordinates" xlink:type="simple">1°42.5'S, 130°47.5'E</named-content>, dredge, depth 32 m, sand and shells, 20 August 1899, Siboga sta 164 (= <italic><tp:taxon-name><tp:taxon-name-part taxon-name-part-type="genus">Chromonephthea</tp:taxon-name-part> <tp:taxon-name-part taxon-name-part-type="species">intermedia</tp:taxon-name-part></tp:taxon-name></italic> (Thomson and Dean, 1931)); <bold><named-content xmlns:xlink="http://www.w3.org/1999/xlink" content-type="dwc:institutional_code" xlink:type="simple">RMNH</named-content> Coel. 8921</bold>, Red Sea, Gulf of Suez, Abu Zanima, 12 June 1968, coll. Hebrew Univ.-Smiths. Red Sea project (= <italic><tp:taxon-name><tp:taxon-name-part taxon-name-part-type="genus">Litophyton</tp:taxon-name-part> <tp:taxon-name-part taxon-name-part-type="species">simulatum</tp:taxon-name-part></tp:taxon-name></italic>); <bold><named-content xmlns:xlink="http://www.w3.org/1999/xlink" content-type="dwc:institutional_code" xlink:type="simple">RMNH</named-content> Coel. 8945</bold>, Red Sea, Gulf of Aqaba, Marsa abu Zabad, 15 September 1967, coll. Hebrew Univ.-Smiths. Red Sea project (= <italic><tp:taxon-name><tp:taxon-name-part taxon-name-part-type="genus">Litophyton</tp:taxon-name-part> <tp:taxon-name-part taxon-name-part-type="species">simulatum</tp:taxon-name-part></tp:taxon-name></italic>); <bold><named-content xmlns:xlink="http://www.w3.org/1999/xlink" content-type="dwc:institutional_code" xlink:type="simple">RMNH</named-content> Coel. 8091</bold>, Marshall islands, Eniwetok Atoll, in <!--PageBreak-->lagoon west of Eniwetok island, 5 m depth, 16 July 1969, coll. A.G. Humes; <bold><named-content xmlns:xlink="http://www.w3.org/1999/xlink" content-type="dwc:institutional_code" xlink:type="simple">RMNH</named-content> Coel. 11767</bold>, Ponape, shallow reef, about halfway Kolonia and Nanmatol, depth 1.5 m, coll. B. Jay Burreson; <bold><named-content xmlns:xlink="http://www.w3.org/1999/xlink" content-type="dwc:institutional_code" xlink:type="simple">RMNH</named-content> Coel. 11944</bold>, Indonesia, NW Ceram, Marsegoe Island, <named-content xmlns:xlink="http://www.w3.org/1999/xlink" content-type="dwc:verbatimCoordinates" xlink:type="simple">2°59'30"S 128°03'30"E</named-content>, depth 2 m, 15 May 1975, coll. A.G. Humes; <bold><named-content xmlns:xlink="http://www.w3.org/1999/xlink" content-type="dwc:institutional_code" xlink:type="simple">RMNH</named-content> Coel. 10843</bold>, Leti islands, Serwaru, coll. B. Tursch; <bold><named-content xmlns:xlink="http://www.w3.org/1999/xlink" content-type="dwc:institutional_code" xlink:type="simple">RMNH</named-content> Coel. 10844</bold>, Leti islands, Serwaru, coll. B. Tursch; <bold><named-content xmlns:xlink="http://www.w3.org/1999/xlink" content-type="dwc:institutional_code" xlink:type="simple">RMNH</named-content> Coel. 11636</bold>, Ellison Reef, seaward slope, <named-content xmlns:xlink="http://www.w3.org/1999/xlink" content-type="dwc:verbatimCoordinates" xlink:type="simple">17°44'S, 146°24'E</named-content>, depth 5 m, 8 January 1975, coll. R.N. Garrett; <bold><named-content xmlns:xlink="http://www.w3.org/1999/xlink" content-type="dwc:institutional_code" xlink:type="simple">RMNH</named-content> Coel. 13161</bold>, Australia, GBR, SE outer slope of John Brewer Reef, depth 15 m, 2–6 November 1976, coll. Terence Done; <bold><named-content xmlns:xlink="http://www.w3.org/1999/xlink" content-type="dwc:institutional_code" xlink:type="simple">RMNH</named-content> Coel. 14119</bold>, Australia, GBR, Lizard Island, between Bird and South island, depth 6–9 m, 14 February 1977, coll. H.K. Larson; <bold><named-content xmlns:xlink="http://www.w3.org/1999/xlink" content-type="dwc:institutional_code" xlink:type="simple">RMNH</named-content> Coel. 24017</bold>, Indonesia, W Sumatra, off shore of Sinyaru island, snorkelling, April 1994, coll. Ru Angelie Edrada; <bold><named-content xmlns:xlink="http://www.w3.org/1999/xlink" content-type="dwc:institutional_code" xlink:type="simple">ZMB</named-content> 3589</bold> [label: <tp:taxon-name><tp:taxon-name-part taxon-name-part-type="genus">Spongodes</tp:taxon-name-part> <tp:taxon-name-part taxon-name-part-type="species">chabrolii</tp:taxon-name-part> <tp:taxon-name-part taxon-name-part-type="infraspecific-rank">var.</tp:taxon-name-part> <tp:taxon-name-part taxon-name-part-type="variety">ternatana</tp:taxon-name-part></tp:taxon-name>]; <bold><named-content xmlns:xlink="http://www.w3.org/1999/xlink" content-type="dwc:institutional_code" xlink:type="simple">ZMB</named-content> 3590</bold> [label: <tp:taxon-name><tp:taxon-name-part taxon-name-part-type="genus">Spongodes</tp:taxon-name-part> <tp:taxon-name-part taxon-name-part-type="species">chabrolii</tp:taxon-name-part> <tp:taxon-name-part taxon-name-part-type="infraspecific-rank">var.</tp:taxon-name-part> <tp:taxon-name-part taxon-name-part-type="variety">moluccana</tp:taxon-name-part></tp:taxon-name>]; <bold><named-content xmlns:xlink="http://www.w3.org/1999/xlink" content-type="dwc:institutional_code" xlink:type="simple">ZMB</named-content> 6764</bold> [label: <tp:taxon-name><tp:taxon-name-part taxon-name-part-type="genus">Nephthya</tp:taxon-name-part> <tp:taxon-name-part taxon-name-part-type="species">chabrolii</tp:taxon-name-part> <tp:taxon-name-part taxon-name-part-type="infraspecific-rank">var.</tp:taxon-name-part> <tp:taxon-name-part taxon-name-part-type="variety">moluccana</tp:taxon-name-part></tp:taxon-name>]; <bold><named-content xmlns:xlink="http://www.w3.org/1999/xlink" content-type="dwc:institutional_code" xlink:type="simple">ZMB</named-content> 6765</bold> [label: <tp:taxon-name><tp:taxon-name-part taxon-name-part-type="genus">Nephthya</tp:taxon-name-part> <tp:taxon-name-part taxon-name-part-type="species">chabrolii</tp:taxon-name-part> <tp:taxon-name-part taxon-name-part-type="infraspecific-rank">var.</tp:taxon-name-part> <tp:taxon-name-part taxon-name-part-type="variety">ternatana</tp:taxon-name-part></tp:taxon-name>].</p></tp:treatment-sec><tp:treatment-sec sec-type="Diagnosis"><title>Diagnosis.</title><p>
              <italic><tp:taxon-name><tp:taxon-name-part taxon-name-part-type="genus">Litophyton</tp:taxon-name-part></tp:taxon-name></italic> with polyps with spindles. Internal spindles of the base of the stalk up to about 1.0 mm long, mostly unbranched and with very regular tuberculation.</p></tp:treatment-sec><tp:treatment-sec sec-type="Description"><title>Description.</title><p>The neotype is 4 cm high and 6.5 cm wide; the colony stalk is 1 cm high (Figure <xref ref-type="fig" rid="F20">20</xref>).</p><p>The polyps are up to about 0.5 mm wide and high (Figure <xref ref-type="fig" rid="F21">21</xref>). Supporting bundle not projecting, composed of spindles with simple or complex tubercles (Figure <xref ref-type="fig" rid="F22">22D</xref>). Length of these spindles is up to 1.2 mm. Polyp body sclerites irregularly arranged, the smallest are present adaxially (Figure <xref ref-type="fig" rid="F22">22B</xref>); abaxially they merge into the smaller spindles of the supporting bundle (Figure <xref ref-type="fig" rid="F22">22C</xref>). The tentacle sclerites resemble the smallest adaxial polyp sclerites (Figure <xref ref-type="fig" rid="F22">22A</xref>).</p><p>
              <bold>Surface layer top of stalk.</bold> Spindles, radiates, and derivatives of these, spindles, and unilaterally spinose spindles; sclerites with simple or complex tubercles (Figure <xref ref-type="fig" rid="F23">23</xref>). The spindles are up to 0.6 mm long.</p><p>
              <bold>Surface layer base of stalk.</bold> Sclerites similar to those of the top of the stalk but the unilaterally spinose sclerites with slightly longer spines (Figure <xref ref-type="fig" rid="F24">24</xref>).</p><p>
              <bold>Interior base of stalk.</bold> Spindles, up to 1.2 mm long, with simple, regular, sparse tubercles (Figure <xref ref-type="fig" rid="F25">25</xref>). Several spindles have one or more side branches, a few have one or two blunt ends. The smaller spindles are more often branched than the larger ones.</p><p>
              <bold>Colour.</bold> The colony is white.</p></tp:treatment-sec><tp:treatment-sec sec-type="Distribution"><title>Distribution.</title><p>Gulf of Aqaba.</p></tp:treatment-sec><tp:treatment-sec sec-type="Remarks"><title>Remarks.</title><p>The species resembles <italic><tp:taxon-name><tp:taxon-name-part taxon-name-part-type="genus">Litophyton</tp:taxon-name-part> <tp:taxon-name-part taxon-name-part-type="species">lanternarium</tp:taxon-name-part></tp:taxon-name></italic> and <italic><tp:taxon-name><tp:taxon-name-part taxon-name-part-type="genus">Litophyton</tp:taxon-name-part> <tp:taxon-name-part taxon-name-part-type="species">simulatum</tp:taxon-name-part></tp:taxon-name></italic> but differs in having mostly unbranched internal stalk spindles with very regular tuberculation.</p><p>It is noteworthy that <xref ref-type="bibr" rid="B25">Lam and Morton (2008)</xref> probably misidentified a specimen of <italic><tp:taxon-name><tp:taxon-name-part taxon-name-part-type="genus">Chromonephthea</tp:taxon-name-part></tp:taxon-name></italic> as they mentioned coloured specimens with coloured sclerites, characters of that genus and not of <italic><tp:taxon-name><tp:taxon-name-part taxon-name-part-type="genus">Lithophyton</tp:taxon-name-part></tp:taxon-name></italic>.</p><p>
              <named-content xmlns:xlink="http://www.w3.org/1999/xlink" content-type="dwc:institutional_code" xlink:type="simple">RMNH</named-content> 2212, 2216 is the material from Indonesia described by <xref ref-type="bibr" rid="B56">Verseveldt (1966)</xref> as <italic><tp:taxon-name><tp:taxon-name-part taxon-name-part-type="genus">Nephthea</tp:taxon-name-part> <tp:taxon-name-part taxon-name-part-type="species">chabrolii</tp:taxon-name-part></tp:taxon-name></italic>. It has similar polyp armature as the neotype here described. However, the internal stalk sclerites are branched, not present in any Red Sea specimens identifiable as <italic><tp:taxon-name><tp:taxon-name-part taxon-name-part-type="genus">Litophyton</tp:taxon-name-part> <tp:taxon-name-part taxon-name-part-type="species">chabrolii</tp:taxon-name-part></tp:taxon-name></italic>. Likewise a number of <named-content xmlns:xlink="http://www.w3.org/1999/xlink" content-type="dwc:institutional_code" xlink:type="simple">RMNH</named-content> specimens identified as <!--PageBreak--><italic><tp:taxon-name><tp:taxon-name-part taxon-name-part-type="genus">Nephthea</tp:taxon-name-part> <tp:taxon-name-part taxon-name-part-type="species">chabrolii</tp:taxon-name-part></tp:taxon-name></italic> from the Indo-Pacific and a few <named-content xmlns:xlink="http://www.w3.org/1999/xlink" content-type="dwc:institutional_code" xlink:type="simple">ZMB</named-content> specimens from Indonesia (see removed from the species) all proved to be other species and therefore I have to conclude <italic><tp:taxon-name><tp:taxon-name-part taxon-name-part-type="genus">Nephthea</tp:taxon-name-part> <tp:taxon-name-part taxon-name-part-type="species">chabrolii</tp:taxon-name-part></tp:taxon-name></italic> as here described has only been found in the Red Sea so far.</p></tp:treatment-sec><tp:treatment-sec><!--Section generated to contain objects referenced in tp:taxon-treatment.--><fig id="F2" position="float" orientation="portrait"><label>Figure 2.</label><caption><p>Polyp armatures <bold>A</bold> <italic><tp:taxon-name><tp:taxon-name-part taxon-name-part-type="genus">Litophyton</tp:taxon-name-part> <tp:taxon-name-part taxon-name-part-type="species">laevis</tp:taxon-name-part></tp:taxon-name></italic> <bold>B</bold> <italic><tp:taxon-name><tp:taxon-name-part taxon-name-part-type="genus">Litophyton</tp:taxon-name-part> <tp:taxon-name-part taxon-name-part-type="species">chabrolii</tp:taxon-name-part></tp:taxon-name></italic> <bold>C</bold> <italic><tp:taxon-name><tp:taxon-name-part taxon-name-part-type="genus">Litophyton</tp:taxon-name-part> <tp:taxon-name-part taxon-name-part-type="species">striatum</tp:taxon-name-part></tp:taxon-name></italic> <bold>D</bold> <italic><tp:taxon-name><tp:taxon-name-part taxon-name-part-type="genus">Litophyton</tp:taxon-name-part> <tp:taxon-name-part taxon-name-part-type="species">simulatum</tp:taxon-name-part></tp:taxon-name></italic> <bold>E</bold> <italic><tp:taxon-name><tp:taxon-name-part taxon-name-part-type="genus">Litophyton</tp:taxon-name-part> <tp:taxon-name-part taxon-name-part-type="species">lanternarium</tp:taxon-name-part></tp:taxon-name></italic>; all lateral views. Figure <bold>E</bold> is from <xref ref-type="bibr" rid="B60">Verseveldt (1973)</xref>.</p></caption><graphic xmlns:xlink="http://www.w3.org/1999/xlink" xlink:href="zookeys-567-001-g002.jpg" position="float" orientation="portrait" xlink:type="simple" id="oo_78694.jpg"/></fig><fig id="F20" position="float" orientation="portrait"><label>Figure 20.</label><caption><p>
              <italic><tp:taxon-name><tp:taxon-name-part taxon-name-part-type="genus">Litophyton</tp:taxon-name-part> <tp:taxon-name-part taxon-name-part-type="species">chabrolii</tp:taxon-name-part></tp:taxon-name></italic> (Andouin, 1828), neotype <abbrev xmlns:xlink="http://www.w3.org/1999/xlink" content-type="institution" xlink:title="Zoological Museum, Department of Zoology, Tel Aviv University, 69978 Tel Aviv, Israel" xlink:type="simple">ZMTAU</abbrev> Co 26244.</p></caption><graphic xmlns:xlink="http://www.w3.org/1999/xlink" xlink:href="zookeys-567-001-g020.jpg" position="float" orientation="portrait" xlink:type="simple" id="oo_78728.jpg"/></fig><fig id="F21" position="float" orientation="portrait"><label>Figure 21.</label><caption><p>
              <italic><tp:taxon-name><tp:taxon-name-part taxon-name-part-type="genus">Litophyton</tp:taxon-name-part> <tp:taxon-name-part taxon-name-part-type="species">chabrolii</tp:taxon-name-part></tp:taxon-name></italic> (Andouin, 1828), neotype <abbrev xmlns:xlink="http://www.w3.org/1999/xlink" content-type="institution" xlink:title="Zoological Museum, Department of Zoology, Tel Aviv University, 69978 Tel Aviv, Israel" xlink:type="simple">ZMTAU</abbrev> Co 26244. Polyp armature, lateral views.</p></caption><graphic xmlns:xlink="http://www.w3.org/1999/xlink" xlink:href="zookeys-567-001-g021.jpg" position="float" orientation="portrait" xlink:type="simple" id="oo_78729.jpg"/></fig><fig id="F22" position="float" orientation="portrait"><label>Figure 22.</label><caption><p>
              <italic><tp:taxon-name><tp:taxon-name-part taxon-name-part-type="genus">Litophyton</tp:taxon-name-part> <tp:taxon-name-part taxon-name-part-type="species">chabrolii</tp:taxon-name-part></tp:taxon-name></italic> (Andouin, 1828), neotype <abbrev xmlns:xlink="http://www.w3.org/1999/xlink" content-type="institution" xlink:title="Zoological Museum, Department of Zoology, Tel Aviv University, 69978 Tel Aviv, Israel" xlink:type="simple">ZMTAU</abbrev> Co 26244. <bold>A</bold> tentacle rodlets <bold>B–C</bold> polyp body sclerites <bold>D</bold> spindles of supporting bundle. Scale at <bold>D</bold> also applies to <bold>C</bold>.</p></caption><graphic xmlns:xlink="http://www.w3.org/1999/xlink" xlink:href="zookeys-567-001-g022.jpg" position="float" orientation="portrait" xlink:type="simple" id="oo_78731.jpg"/></fig><fig id="F23" position="float" orientation="portrait"><label>Figure 23.</label><caption><p>
              <italic><tp:taxon-name><tp:taxon-name-part taxon-name-part-type="genus">Litophyton</tp:taxon-name-part> <tp:taxon-name-part taxon-name-part-type="species">chabrolii</tp:taxon-name-part></tp:taxon-name></italic> (Andouin, 1828), neotype <abbrev xmlns:xlink="http://www.w3.org/1999/xlink" content-type="institution" xlink:title="Zoological Museum, Department of Zoology, Tel Aviv University, 69978 Tel Aviv, Israel" xlink:type="simple">ZMTAU</abbrev> Co 26244. <bold>A–B</bold> sclerites of surface layer top of stalk.</p></caption><graphic xmlns:xlink="http://www.w3.org/1999/xlink" xlink:href="zookeys-567-001-g023.jpg" position="float" orientation="portrait" xlink:type="simple" id="oo_78733.jpg"/></fig><fig id="F24" position="float" orientation="portrait"><label>Figure 24.</label><caption><p>
              <italic><tp:taxon-name><tp:taxon-name-part taxon-name-part-type="genus">Litophyton</tp:taxon-name-part> <tp:taxon-name-part taxon-name-part-type="species">chabrolii</tp:taxon-name-part></tp:taxon-name></italic> (Andouin, 1828), neotype <abbrev xmlns:xlink="http://www.w3.org/1999/xlink" content-type="institution" xlink:title="Zoological Museum, Department of Zoology, Tel Aviv University, 69978 Tel Aviv, Israel" xlink:type="simple">ZMTAU</abbrev> Co 26244. <bold>A–B</bold> sclerites of surface layer base of stalk.</p></caption><graphic xmlns:xlink="http://www.w3.org/1999/xlink" xlink:href="zookeys-567-001-g024.jpg" position="float" orientation="portrait" xlink:type="simple" id="oo_78734.jpg"/></fig><fig id="F25" position="float" orientation="portrait"><label>Figure 25.</label><caption><p>
              <italic><tp:taxon-name><tp:taxon-name-part taxon-name-part-type="genus">Litophyton</tp:taxon-name-part> <tp:taxon-name-part taxon-name-part-type="species">chabrolii</tp:taxon-name-part></tp:taxon-name></italic> (Andouin, 1828), neotype <abbrev xmlns:xlink="http://www.w3.org/1999/xlink" content-type="institution" xlink:title="Zoological Museum, Department of Zoology, Tel Aviv University, 69978 Tel Aviv, Israel" xlink:type="simple">ZMTAU</abbrev> Co 26244. <bold>A–C</bold> sclerites of interior base of stalk <bold>D</bold> tubercles on spindle.</p></caption><graphic xmlns:xlink="http://www.w3.org/1999/xlink" xlink:href="zookeys-567-001-g025.jpg" position="float" orientation="portrait" xlink:type="simple" id="oo_78737.jpg"/></fig></tp:treatment-sec><ref-list><ref id="B60"><mixed-citation xmlns:xlink="http://www.w3.org/1999/xlink" xlink:type="simple">
          <person-group><name name-style="western"><surname>Verseveldt</surname><given-names>J</given-names></name></person-group> (<year>1973</year>) <article-title><tp:taxon-name><tp:taxon-name-part taxon-name-part-type="subclass">Octocorallia</tp:taxon-name-part></tp:taxon-name> from north-western Madagascar (Part IIIa-d).</article-title> <source>Proceedings Koninklijke Nederlandse Akademie van Wetenschappen</source>, <publisher-loc>Amsterdam</publisher-loc>, <series>Series C</series>, <volume>76</volume>(<issue>1</issue>): <fpage>69</fpage>–<lpage>171</lpage>.</mixed-citation></ref><ref id="B47"><mixed-citation xmlns:xlink="http://www.w3.org/1999/xlink" xlink:type="simple">
          <person-group><name name-style="western"><surname>Tixier-Durivault</surname><given-names>A</given-names></name></person-group> (<year>1966</year>) <article-title>Octocoralliaires de Madagascar et des îles avoisinantes.</article-title> <source>Faune Madagascar</source> <volume>21</volume>: <fpage>1</fpage>–<lpage>456</lpage>.</mixed-citation></ref><ref id="B16"><mixed-citation xmlns:xlink="http://www.w3.org/1999/xlink" xlink:type="simple">
          <person-group><name name-style="western"><surname>Imahara</surname><given-names>Y</given-names></name></person-group> (<year>1996</year>) <article-title>Previously recorded octocorals from Japan and adjacent seas.</article-title> <source>Precious Corals &amp; Octocoral Research</source> <volume>4-5</volume>: <fpage>17</fpage>–<lpage>44</lpage>.</mixed-citation></ref><ref id="B4"><mixed-citation xmlns:xlink="http://www.w3.org/1999/xlink" xlink:type="simple">
          <person-group><name name-style="western"><surname>Blainville</surname><given-names>HMD de</given-names></name></person-group> (<year>1830</year>) <article-title>Paris.</article-title> <source>Dictionnaire des Sciences Naturelles</source> <volume>60</volume>: <fpage>1</fpage>–<lpage>631</lpage>.</mixed-citation></ref><ref id="B8"><mixed-citation xmlns:xlink="http://www.w3.org/1999/xlink" xlink:type="simple">
          <person-group><name name-style="western"><surname>Ehrenberg</surname><given-names>CG</given-names></name></person-group> (<year>1834</year>) <article-title>Beiträge zur physiologischen Kenntniss der Corallenthiere im allgemeinen, und besonders des rothen Meeres, nebst einem Versuche zur physiologischen Systematik derselben.</article-title> <source>Abhandlungen der Königlichen Akademie der Wissenschaften zu Berlin Aus dem Jahre 1832</source> <volume>Erster Theil</volume>, <fpage>225</fpage>–<lpage>380</lpage>.</mixed-citation></ref><ref id="B7"><mixed-citation xmlns:xlink="http://www.w3.org/1999/xlink" xlink:type="simple">
          <person-group><name name-style="western"><surname>Dana</surname><given-names>JD</given-names></name></person-group> (<year>1846</year>) <article-title>Zoophytes.</article-title> <source>U.S. Exploring Expedition during the years 1838, 1839, 1840, 1841, 1842</source>: <size units="page">vi+740</size>. doi: <ext-link xlink:type="simple" ext-link-type="doi" xlink:href="10.5962/bhl.title.70845">10.5962/bhl.title.70845</ext-link></mixed-citation></ref><ref id="B30"><mixed-citation xmlns:xlink="http://www.w3.org/1999/xlink" xlink:type="simple">
          <person-group><name name-style="western"><surname>Milne Edwards</surname><given-names>HJH</given-names></name></person-group> (<year>1857</year>) <source>Histoire naturelle des coralliaires ou polypes proprement dits</source>. <volume>Vol. 1</volume>. <publisher-loc>Paris</publisher-loc>, a la <publisher-name>Librairie Encyclopédique de Roret</publisher-name>, <size units="page">i-xxxiv + 1–326</size>.</mixed-citation></ref><ref id="B17"><mixed-citation xmlns:xlink="http://www.w3.org/1999/xlink" xlink:type="simple">
          <person-group><name name-style="western"><surname>Klunzinger</surname><given-names>CB</given-names></name></person-group> (<year>1877</year>) <source>Die Korallthiere des Rothen Meeres. I. Die Alcyonarien und Malacodermen</source>. <publisher-name>Verlag der Gutmann’schen Buchhandlung (Otto Enslin)</publisher-name>, <publisher-loc>Berlin</publisher-loc>.</mixed-citation></ref><ref id="B28"><mixed-citation xmlns:xlink="http://www.w3.org/1999/xlink" xlink:type="simple">
          <person-group><name name-style="western"><surname>May</surname><given-names>W</given-names></name></person-group> (<year>1899</year>) <article-title>Beiträge zur Systematik und Chorologie der Alcyonaceen.</article-title> <source>Jenaischen Zeitschrift für Naturwissenschaft</source> <volume>33</volume>(<issue>26</issue>): <fpage>1</fpage>–<lpage>180</lpage>.</mixed-citation></ref><ref id="B21"><mixed-citation xmlns:xlink="http://www.w3.org/1999/xlink" xlink:type="simple">
          <person-group><name name-style="western"><surname>Kükenthal</surname><given-names>W</given-names></name></person-group> (<year>1903</year>) <article-title>Versuch einer Revision der Alcyonarien. 2. Die Familie der Nephthyiden 1. Theil.</article-title> <source>Zoologische (Syst.)</source> <volume>19</volume>(<issue>1</issue>): <fpage>99</fpage>–<lpage>178</lpage>.</mixed-citation></ref><ref id="B46"><mixed-citation xmlns:xlink="http://www.w3.org/1999/xlink" xlink:type="simple">
          <person-group><name name-style="western"><surname>Thomson</surname><given-names>JA</given-names></name><name name-style="western"><surname>Russell</surname><given-names>ES</given-names></name></person-group> (<year>1910</year>) <article-title>Alcyonarians collected on the Percy Sladen Trust Expedition by Mr. J. Stanley Gardiner. Part 1, the Axifera.</article-title> <source>Transactions of the Linnean Society of London</source> (<volume-series>2</volume-series>)<volume>13</volume>(<issue>2</issue>): <fpage>139</fpage>–<lpage>164</lpage>.</mixed-citation></ref><ref id="B41"><mixed-citation xmlns:xlink="http://www.w3.org/1999/xlink" xlink:type="simple">
          <person-group><name name-style="western"><surname>Shann</surname><given-names>EW</given-names></name></person-group> (<year>1912</year>) <article-title>Observations on some Alcyonaria from Singapore, with a brief discussion of the classification of the family <tp:taxon-name><tp:taxon-name-part taxon-name-part-type="family">Nephthyidae</tp:taxon-name-part></tp:taxon-name>.</article-title> <source>Proceedings of the Zoological Society of London</source> <volume>1912</volume>: <fpage>507</fpage>–<lpage>527</lpage>.</mixed-citation></ref><ref id="B15"><mixed-citation xmlns:xlink="http://www.w3.org/1999/xlink" xlink:type="simple">
          <person-group><name name-style="western"><surname>Holm</surname><given-names>O</given-names></name></person-group> (<year>1894</year>) <article-title>Beitrage zur Kenntniss der Alcyonidengattung <italic><tp:taxon-name><tp:taxon-name-part taxon-name-part-type="genus">Spongodes</tp:taxon-name-part></tp:taxon-name></italic> Lesson.</article-title> <source>Zoologische Jahrbücher (Syst)</source> <volume>8</volume>: <fpage>8</fpage>–<lpage>57</lpage>.</mixed-citation></ref><ref id="B20"><mixed-citation xmlns:xlink="http://www.w3.org/1999/xlink" xlink:type="simple">
          <person-group><name name-style="western"><surname>Kükenthal</surname><given-names>W</given-names></name></person-group> (<year>1896</year>) <article-title>Alcyonaceen von Ternate.</article-title> In: <person-group><name name-style="western"><surname>Kükenthal</surname><given-names>W</given-names></name></person-group> (<role>Ed.</role>) <issue-title>Ergebnisse einer zoologischen Forschungsreise in den Molukken und Borneo, im Auftrage der Senckenbergischen naturforschenden Gesellschaft ausgefurt von Dr Willy Kükenthal, Teil 2, Band.</issue-title> <source>Abhandlungen der Senckenbergischen Naturforschenden Gesellschaft</source> <volume>23</volume>(<issue>1</issue>): <fpage>81</fpage>–<lpage>144</lpage>.</mixed-citation></ref><ref id="B14"><mixed-citation xmlns:xlink="http://www.w3.org/1999/xlink" xlink:type="simple">
          <person-group><name name-style="western"><surname>Hickson</surname><given-names>SJ</given-names></name><name name-style="western"><surname>Hiles</surname><given-names>IL</given-names></name></person-group> (<year>1900</year>) <source>The Stolonifera and <tp:taxon-name><tp:taxon-name-part taxon-name-part-type="order">Alcyonacea</tp:taxon-name-part></tp:taxon-name> collected by Dr Willey in new Britain, etc.</source> <publisher-loc>Cambridge</publisher-loc>, <fpage>493</fpage>–<lpage>508</lpage>.</mixed-citation></ref><ref id="B43"><mixed-citation xmlns:xlink="http://www.w3.org/1999/xlink" xlink:type="simple">
          <person-group><name name-style="western"><surname>Thomson</surname><given-names>JA</given-names></name><name name-style="western"><surname>Dean</surname><given-names>LM</given-names></name></person-group> (<year>1931</year>) <article-title>The <tp:taxon-name><tp:taxon-name-part taxon-name-part-type="order">Alcyonacea</tp:taxon-name-part></tp:taxon-name> of the Siboga Expedition with an addendum to the <tp:taxon-name><tp:taxon-name-part taxon-name-part-type="order">Gorgonacea</tp:taxon-name-part></tp:taxon-name>.</article-title> <source>Siboga Expedition monographs</source> <volume>13d</volume>: <fpage>1</fpage>–<lpage>227</lpage>.</mixed-citation></ref><ref id="B38"><mixed-citation xmlns:xlink="http://www.w3.org/1999/xlink" xlink:type="simple">
          <person-group><name name-style="western"><surname>Roxas</surname><given-names>HA</given-names></name></person-group> (<year>1933</year>) <article-title>Philippine Alcyonaria, II. The Families <tp:taxon-name><tp:taxon-name-part taxon-name-part-type="family">Alcyoniidae</tp:taxon-name-part></tp:taxon-name> and <tp:taxon-name><tp:taxon-name-part taxon-name-part-type="family">Nephthyidae</tp:taxon-name-part></tp:taxon-name>.</article-title> <source>Philippine Journal of Science</source> <volume>50</volume>(<issue>4</issue>): <fpage>345</fpage>–<lpage>470</lpage>.</mixed-citation></ref><ref id="B53"><mixed-citation xmlns:xlink="http://www.w3.org/1999/xlink" xlink:type="simple">
          <person-group><name name-style="western"><surname>Utinomi</surname><given-names>H</given-names></name></person-group> (<year>1954b</year>) <article-title>Some nephtheid octocorals from Kii coast, middle Japan.</article-title> <source>Publications of the Seto Marine Biological Laboratory</source> <volume>4</volume>(<issue>1</issue>): <fpage>57</fpage>–<lpage>66</lpage>.</mixed-citation></ref><ref id="B54"><mixed-citation xmlns:xlink="http://www.w3.org/1999/xlink" xlink:type="simple">
          <person-group><name name-style="western"><surname>Utinomi</surname><given-names>H</given-names></name></person-group> (<year>1956</year>) <article-title>On some alcyonarians from the west-Pacific islands (Palau, Ponape and Bonins).</article-title> <source>Publications of the Seto Marine Biological Laboratory</source> <volume>5</volume>(<issue>2</issue>): <fpage>221</fpage>–<lpage>242</lpage>.</mixed-citation></ref><ref id="B56"><mixed-citation xmlns:xlink="http://www.w3.org/1999/xlink" xlink:type="simple">
          <person-group><name name-style="western"><surname>Verseveldt</surname><given-names>J</given-names></name></person-group> (<year>1966</year>) <article-title>Biological Results of the Snellius Expedition XXII. <tp:taxon-name><tp:taxon-name-part taxon-name-part-type="subclass">Octocorallia</tp:taxon-name-part></tp:taxon-name> from the Malay Archipelago (Part II).</article-title> <source>Zoologische Verhandelingen Leiden</source> <volume>80</volume>: <fpage>1</fpage>–<lpage>109</lpage>.</mixed-citation></ref><ref id="B48"><mixed-citation xmlns:xlink="http://www.w3.org/1999/xlink" xlink:type="simple">
          <person-group><name name-style="western"><surname>Tixier-Durivault</surname><given-names>A</given-names></name></person-group> (<year>1970a</year>) <article-title>Les octocoralliaires de Nha-Trang (Viet-Nam).</article-title> <source>Cahiers du Pacifique</source> <volume>14</volume>: <fpage>115</fpage>–<lpage>236</lpage>.</mixed-citation></ref><ref id="B49"><mixed-citation xmlns:xlink="http://www.w3.org/1999/xlink" xlink:type="simple">
          <person-group><name name-style="western"><surname>Tixier-Durivault</surname><given-names>A</given-names></name></person-group> (<year>1970b</year>) <article-title>Les Octocoralliaires de Nouvelle-Caledonie.</article-title> <source>L’Expedition francaise sur les recifs coralliens de la Nouvelle-Caledonie</source> <volume>4</volume>: <fpage>171</fpage>–<lpage>350</lpage>.</mixed-citation></ref><ref id="B55"><mixed-citation xmlns:xlink="http://www.w3.org/1999/xlink" xlink:type="simple">
          <person-group><name name-style="western"><surname>Utinomi</surname><given-names>H</given-names></name></person-group> (<year>1971</year>) <article-title>Intertidal alcyonarians in the vincinity of Darwin, Northern Territory, Australia.</article-title> <source>Records of the Australian Museum</source> <volume>28</volume>(<issue>5</issue>): <fpage>87</fpage>–<lpage>110</lpage>. doi: <ext-link xlink:type="simple" ext-link-type="doi" xlink:href="10.3853/j.0067-1975.28.1971.416">10.3853/j.0067-1975.28.1971.416</ext-link></mixed-citation></ref><ref id="B59"><mixed-citation xmlns:xlink="http://www.w3.org/1999/xlink" xlink:type="simple">
          <person-group><name name-style="western"><surname>Verseveldt</surname><given-names>J</given-names></name></person-group> (<year>1972</year>) <article-title>Report on a few Octocorals from Eniwetok Atoll, Marshall Islands.</article-title> <source>Zoologische Mededelingen Leiden</source> <volume>47</volume>: <fpage>457</fpage>–<lpage>464</lpage>.</mixed-citation></ref><ref id="B63"><mixed-citation xmlns:xlink="http://www.w3.org/1999/xlink" xlink:type="simple">
          <person-group><name name-style="western"><surname>Verseveldt</surname><given-names>J</given-names></name></person-group> (<year>1977a</year>) <article-title><tp:taxon-name><tp:taxon-name-part taxon-name-part-type="subclass">Octocorallia</tp:taxon-name-part></tp:taxon-name> from Various Localities in the Pacific Ocean.</article-title> <source>Zoologische Verhandelingen Leiden</source> <volume>150</volume>: <fpage>1</fpage>–<lpage>42</lpage>.</mixed-citation></ref><ref id="B65"><mixed-citation xmlns:xlink="http://www.w3.org/1999/xlink" xlink:type="simple">
          <person-group><name name-style="western"><surname>Verseveldt</surname><given-names>J</given-names></name></person-group> (<year>1977c</year>) <article-title>Australian <tp:taxon-name><tp:taxon-name-part taxon-name-part-type="subclass">Octocorallia</tp:taxon-name-part></tp:taxon-name> (<tp:taxon-name><tp:taxon-name-part taxon-name-part-type="phylum">Coelenterata</tp:taxon-name-part></tp:taxon-name>).</article-title> <source>Australian Journal of Marine and Freshwater Research</source> <volume>28</volume>: <fpage>171</fpage>–<lpage>240</lpage>. doi: <ext-link xlink:type="simple" ext-link-type="doi" xlink:href="10.1071/MF9770171">10.1071/MF9770171</ext-link></mixed-citation></ref><ref id="B12"><mixed-citation xmlns:xlink="http://www.w3.org/1999/xlink" xlink:type="simple">
          <person-group><name name-style="western"><surname>Handayani</surname><given-names>D</given-names></name><name name-style="western"><surname>Ru</surname><given-names>AE</given-names></name><name name-style="western"><surname>Proksch</surname><given-names>P</given-names></name><name name-style="western"><surname>Wray</surname><given-names>V</given-names></name><name name-style="western"><surname>Witte</surname><given-names>L</given-names></name><name name-style="western"><surname>Ofwegen</surname><given-names>L van</given-names></name><name name-style="western"><surname>Kunzmann</surname><given-names>A</given-names></name></person-group> (<year>1997</year>) <article-title>New Oxygenated Sesquiterpenes from the Indonesian Soft Coral <italic><tp:taxon-name><tp:taxon-name-part taxon-name-part-type="genus">Nephthea</tp:taxon-name-part> <tp:taxon-name-part taxon-name-part-type="species">chabrolii</tp:taxon-name-part></tp:taxon-name></italic>.</article-title> <source>Journal of Natural Products</source> <volume>60</volume>: <fpage>716</fpage>–<lpage>718</lpage>. doi: <ext-link xlink:type="simple" ext-link-type="doi" xlink:href="10.1021/np960699f">10.1021/np960699f</ext-link></mixed-citation></ref><ref id="B37"><mixed-citation xmlns:xlink="http://www.w3.org/1999/xlink" xlink:type="simple">
          <person-group><name name-style="western"><surname>Rao</surname><given-names>MR</given-names></name><name name-style="western"><surname>Sridevi</surname><given-names>KV</given-names></name><name name-style="western"><surname>Venkatesham</surname><given-names>U</given-names></name><name name-style="western"><surname>Rao</surname><given-names>TP</given-names></name><name name-style="western"><surname>Lee</surname><given-names>SS</given-names></name><name name-style="western"><surname>Venkateswarlu</surname><given-names>Y</given-names></name></person-group> (<year>2000</year>) <article-title>Four new sesquiterpenoids from the soft coral <italic><tp:taxon-name><tp:taxon-name-part taxon-name-part-type="genus">Nephthea</tp:taxon-name-part> <tp:taxon-name-part taxon-name-part-type="species">chabrollii</tp:taxon-name-part></tp:taxon-name></italic>.</article-title> <source>Journal of Chemical Research</source> <volume>5</volume>: <fpage>245</fpage>–<lpage>247</lpage>. doi: <ext-link xlink:type="simple" ext-link-type="doi" xlink:href="10.3184/030823400103167165">10.3184/030823400103167165</ext-link></mixed-citation></ref><ref id="B25"><mixed-citation xmlns:xlink="http://www.w3.org/1999/xlink" xlink:type="simple">
          <person-group><name name-style="western"><surname>Lam</surname><given-names>K</given-names></name><name name-style="western"><surname>Morton</surname><given-names>B</given-names></name></person-group> (<year>2008</year>) <article-title>Soft corals, sea fans, gorgonians (<tp:taxon-name><tp:taxon-name-part taxon-name-part-type="subclass">Octocorallia</tp:taxon-name-part></tp:taxon-name>: <tp:taxon-name><tp:taxon-name-part taxon-name-part-type="order">Alcyonacea</tp:taxon-name-part></tp:taxon-name>) and black and wire corals (Ceriantipatharia: <tp:taxon-name><tp:taxon-name-part taxon-name-part-type="order">Antipatharia</tp:taxon-name-part></tp:taxon-name>) from submarine caves in Hong Kong with a checklist of local species and a description of a new species of <italic><tp:taxon-name><tp:taxon-name-part taxon-name-part-type="genus">Paraminabea</tp:taxon-name-part></tp:taxon-name></italic>.</article-title> <source>Journal of Natural History</source> <volume>42</volume>(<issue>9–12</issue>): <fpage>749</fpage>–<lpage>780</lpage>. doi: <ext-link xlink:type="simple" ext-link-type="doi" xlink:href="10.1080/00222930701862708">10.1080/00222930701862708</ext-link></mixed-citation></ref></ref-list></tp:taxon-treatment>
