# Supplementary material for: The genus Litophyton Forskål, 1775 (Octocorallia, Alcyonacea, Nephtheidae) in the Red Sea and the western Indian Ocean
Source: Zookeys. 2016 Feb 22;(567):1–128. doi: 10.3897/zookeys.567.7212 (PMC4829695; doi:10.3897/zookeys.567.7212)
Supplement: XML Treatment for Litophyton curvum [file zookeys.567.7212-treatment6.xml]

<!DOCTYPE tp:taxon-treatment
  PUBLIC "-//TaxonX//DTD Taxonomic Treatment Publishing DTD v0 20100105//EN" "tax-treatment-NSO.dtd">
<tp:taxon-treatment xmlns:tp="http://www.plazi.org/taxpub"><tp:treatment-meta><kwd-group><label>Taxon classification</label><kwd><named-content content-type="kingdom">Animalia</named-content></kwd><kwd><named-content content-type="order">Alcyonacea</named-content></kwd><kwd><named-content content-type="family">Nephtheidae</named-content></kwd></kwd-group><mixed-citation publication-type="journal"><person-group><name><surname>van Ofwegen</surname><given-names>Leen P.</given-names></name></person-group><article-title>The genus <italic><tp:taxon-name><tp:taxon-name-part taxon-name-part-type="genus">Litophyton</tp:taxon-name-part></tp:taxon-name></italic> Forskål, 1775 (<tp:taxon-name><tp:taxon-name-part taxon-name-part-type="subclass">Octocorallia</tp:taxon-name-part></tp:taxon-name>, <tp:taxon-name><tp:taxon-name-part taxon-name-part-type="order">Alcyonacea</tp:taxon-name-part></tp:taxon-name>, <tp:taxon-name><tp:taxon-name-part taxon-name-part-type="family">Nephtheidae</tp:taxon-name-part></tp:taxon-name>) in the Red Sea and the western Indian Ocean</article-title><source>Zookeys</source><day>22</day><month>2</month><year>2016</year><volume>2016</volume><issue>567</issue><fpage>1</fpage><lpage>128</lpage><pub-id pub-id-type="doi">10.3897/zookeys.567.7212</pub-id></mixed-citation></tp:treatment-meta><tp:nomenclature><tp:taxon-name>
              <tp:taxon-name-part taxon-name-part-type="genus">Litophyton</tp:taxon-name-part>
              <tp:taxon-name-part taxon-name-part-type="species">curvum</tp:taxon-name-part>
              <object-id xmlns:xlink="http://www.w3.org/1999/xlink" content-type="zoobank" xlink:type="simple">http://zoobank.org/A80D0522-AA9E-4C1A-BC67-CC04CD1EBE02</object-id>
            </tp:taxon-name><tp:taxon-status xmlns:xlink="http://www.w3.org/1999/xlink" xlink:type="simple">sp. n.</tp:taxon-status><xref ref-type="fig" rid="F1">Figures 1D</xref><xref ref-type="fig" rid="F26">, 26</xref><xref ref-type="fig" rid="F27">, 27</xref><xref ref-type="fig" rid="F28">, 28</xref><xref ref-type="fig" rid="F29">, 29</xref><xref ref-type="fig" rid="F30">, 30</xref><xref ref-type="fig" rid="F31">, 31</xref><xref ref-type="fig" rid="F32">, 32</xref><!--PageBreak--></tp:nomenclature><tp:treatment-sec sec-type="material"><title>Material examined.</title><p>
              <bold><abbrev xmlns:xlink="http://www.w3.org/1999/xlink" content-type="institution" xlink:title="Zoological Museum, Department of Zoology, Tel Aviv University, 69978 Tel Aviv, Israel" xlink:type="simple">ZMTAU</abbrev> Co 28555 (E167)</bold>, holotype and seven paratypes, Eritrea, Dahlak Archipelago, Dur Ridgrig, depth 8 m, 15 October 1993, coll. Y. Benayahu; <bold>paratypes: <abbrev xmlns:xlink="http://www.w3.org/1999/xlink" content-type="institution" xlink:title="Zoological Museum, Department of Zoology, Tel Aviv University, 69978 Tel Aviv, Israel" xlink:type="simple">ZMTAU</abbrev> Co 25670 1873</bold>, Red Sea, South tip Sinai, Shab el Utaf, depth 0–20 m, 11 July 1987, coll. Y. Benayahu; <bold><abbrev xmlns:xlink="http://www.w3.org/1999/xlink" content-type="institution" xlink:title="Zoological Museum, Department of Zoology, Tel Aviv University, 69978 Tel Aviv, Israel" xlink:type="simple">ZMTAU</abbrev> Co 26223</bold>, Red Sea, Gulf of Aqaba, 10 km south of Dahab, 24 July 1972, coll. L. Fishelson; <bold><abbrev xmlns:xlink="http://www.w3.org/1999/xlink" content-type="institution" xlink:title="Zoological Museum, Department of Zoology, Tel Aviv University, 69978 Tel Aviv, Israel" xlink:type="simple">ZMTAU</abbrev> Co 26225</bold>, Red Sea, South tip Sinai Ras um Sud, 11 April 1972, coll. Y. Benayahu; <bold><abbrev xmlns:xlink="http://www.w3.org/1999/xlink" content-type="institution" xlink:title="Zoological Museum, Department of Zoology, Tel Aviv University, 69978 Tel Aviv, Israel" xlink:type="simple">ZMTAU</abbrev> Co 28549 (E241)</bold>; Eritrea, Dahlak Archipelago, Sarad, depth 3 m, 17 October 1993, coll. Y. Benayahu; <bold><abbrev xmlns:xlink="http://www.w3.org/1999/xlink" content-type="institution" xlink:title="Zoological Museum, Department of Zoology, Tel Aviv University, 69978 Tel Aviv, Israel" xlink:type="simple">ZMTAU</abbrev> Co 28552 (E261)</bold>, Red Sea, Dahlak Archipelago, Daliacus, depth 3 m, 18 October 1993, coll. Y. Benayahu; <bold><abbrev xmlns:xlink="http://www.w3.org/1999/xlink" content-type="institution" xlink:title="Zoological Museum, Department of Zoology, Tel Aviv University, 69978 Tel Aviv, Israel" xlink:type="simple">ZMTAU</abbrev> 32929</bold>, Eritrea, Dahlak Archipelago, between Nocra Is. and Dahlak Is., southern entrance to the channel, <named-content xmlns:xlink="http://www.w3.org/1999/xlink" content-type="dwc:verbatimCoordinates" xlink:type="simple">15°41.36'N, 39°56.08'E</named-content>, depth 0–5 m, 14 February 2005, coll. Y. Benayahu; <bold><abbrev xmlns:xlink="http://www.w3.org/1999/xlink" content-type="institution" xlink:title="Zoological Museum, Department of Zoology, Tel Aviv University, 69978 Tel Aviv, Israel" xlink:type="simple">ZMTAU</abbrev> Co 32964</bold>, Eritrea, Dahlak Archipelago, Shumma Is., <named-content xmlns:xlink="http://www.w3.org/1999/xlink" content-type="dwc:verbatimCoordinates" xlink:type="simple">15°32.00'N, 40°00.00'E</named-content>, depth 8–12 m, 16 February 2005, coll. Y. Benayahu.</p></tp:treatment-sec><tp:treatment-sec sec-type="Removed from the species"><title>Removed from the species.</title><p>
              <bold><named-content xmlns:xlink="http://www.w3.org/1999/xlink" content-type="dwc:institutional_code" xlink:type="simple">RMNH</named-content> 12317</bold>, (identified as <italic><tp:taxon-name><tp:taxon-name-part taxon-name-part-type="genus">Nephthea</tp:taxon-name-part> <tp:taxon-name-part taxon-name-part-type="species">striata</tp:taxon-name-part></tp:taxon-name></italic> by Verseveldt, Red Sea, Gulf of Aqaba, Sharm el Sheikh, depth 30 m, 7 September 1976, coll. Y Benayahu.</p></tp:treatment-sec><tp:treatment-sec sec-type="Diagnosis"><title>Diagnosis.</title><p>
              <italic><tp:taxon-name><tp:taxon-name-part taxon-name-part-type="genus">Litophyton</tp:taxon-name-part></tp:taxon-name></italic> with the internal spindles of the base of the stalk mostly with pointed ends. Polyp stalk with scales. Surface layer of the stalk with straight and curved sclerites.</p></tp:treatment-sec><tp:treatment-sec sec-type="Description"><title>Description.</title><p>The flabby holotype <abbrev xmlns:xlink="http://www.w3.org/1999/xlink" content-type="institution" xlink:title="Zoological Museum, Department of Zoology, Tel Aviv University, 69978 Tel Aviv, Israel" xlink:type="simple">ZMTAU</abbrev> Co 28555 is 5.5 cm long and wide (Figure <xref ref-type="fig" rid="F26">26A</xref>); the colony is bent to one side.</p><p>The polyps are up to about 0.5 mm wide and 0.6 mm high (Figure <xref ref-type="fig" rid="F27">27</xref>). Supporting bundle not projecting, composed of spindles with simple tubercles, outer side and distal end with larger tubercles (Figure <xref ref-type="fig" rid="F28">28A</xref>). Length of these spindles is up to 1.0 mm. Polyp body sclerites irregularly arranged, the smallest are present adaxially (Figure <xref ref-type="fig" rid="F28">28B</xref>); abaxially they merge into the smaller spindles of the supporting bundle and have a thorny outer side (Figure <xref ref-type="fig" rid="F28">28C</xref>). The tentacle sclerites are small rodlets up to 0.1 mm long (Figure <xref ref-type="fig" rid="F28">28D</xref>). The polyp stalk has scales up to 0.05 mm long (Figure <xref ref-type="fig" rid="F28">28E</xref>).</p><p>
              <bold>Surface layer top of stalk.</bold> Radiates, derivatives of these, spindles and unilaterally spinose spindles (Figure <xref ref-type="fig" rid="F29">29A–B</xref>); the latter up to 0.6 mm long.</p><p>
              <bold>Surface layer base of stalk.</bold> Radiates, derivatives of these, spindles and unilateral spinose spindles (Figures <xref ref-type="fig" rid="F29">29C</xref>, <xref ref-type="fig" rid="F30">30A</xref>); the spindles and unilateral spinose spindles are up to 0.5 mm long; many are slightly curved.</p><p>
              <bold>Interior base of stalk.</bold> Spindles, up to 1.0 mm long, with widely spaced simple tubercles (Figure <xref ref-type="fig" rid="F30">30B–D</xref>); some spindles branched.</p><!--PageBreak--></tp:treatment-sec><tp:treatment-sec sec-type="Etymology"><title>Etymology.</title><p>The Latin “curvum”, curve, curved object or line, refers to the curved spindles from the surface of the stalk.</p></tp:treatment-sec><tp:treatment-sec sec-type="Distribution"><title>Distribution.</title><p>Red Sea: Gulf of Aqaba, Dahlak Archipelago.</p></tp:treatment-sec><tp:treatment-sec sec-type="Remarks"><title>Remarks.</title><p>
              <abbrev xmlns:xlink="http://www.w3.org/1999/xlink" content-type="institution" xlink:title="Zoological Museum, Department of Zoology, Tel Aviv University, 69978 Tel Aviv, Israel" xlink:type="simple">ZMTAU</abbrev> Co 26223, <abbrev xmlns:xlink="http://www.w3.org/1999/xlink" content-type="institution" xlink:title="Zoological Museum, Department of Zoology, Tel Aviv University, 69978 Tel Aviv, Israel" xlink:type="simple">ZMTAU</abbrev> Co 26225 and <abbrev xmlns:xlink="http://www.w3.org/1999/xlink" content-type="institution" xlink:title="Zoological Museum, Department of Zoology, Tel Aviv University, 69978 Tel Aviv, Israel" xlink:type="simple">ZMTAU</abbrev> Co 28552 are slightly different from the holotype. They show less compressed colony shapes (Figure <xref ref-type="fig" rid="F26">26D</xref>).</p><p>To show variation, the sclerites of <abbrev xmlns:xlink="http://www.w3.org/1999/xlink" content-type="institution" xlink:title="Zoological Museum, Department of Zoology, Tel Aviv University, 69978 Tel Aviv, Israel" xlink:type="simple">ZMTAU</abbrev> Co 28552 are also presented (Figures <xref ref-type="fig" rid="F31">31</xref>–<xref ref-type="fig" rid="F32">32</xref>).</p><p>The species can be confused with <italic><tp:taxon-name><tp:taxon-name-part taxon-name-part-type="genus">Litophyton</tp:taxon-name-part> <tp:taxon-name-part taxon-name-part-type="species">chabrolii</tp:taxon-name-part></tp:taxon-name></italic> (Andouin, 1828), but that species has stiffer colonies, stronger polyp armature, and wider, more regular shaped internal stalk spindles. <italic><tp:taxon-name><tp:taxon-name-part taxon-name-part-type="genus">Litophyton</tp:taxon-name-part> <tp:taxon-name-part taxon-name-part-type="species">laevis</tp:taxon-name-part></tp:taxon-name></italic> (Kükenthal, 1913) is also similar to this species, but lacks the curved spindles and unilateral spinose spindles in the surface layer of the base of the stalk. Moreover, both these species do not have the polyp stalk scales present in <italic><tp:taxon-name><tp:taxon-name-part taxon-name-part-type="genus">Litophyton</tp:taxon-name-part> <tp:taxon-name-part taxon-name-part-type="species">curvum</tp:taxon-name-part></tp:taxon-name></italic>.</p></tp:treatment-sec><tp:treatment-sec><!--Section generated to contain objects referenced in tp:taxon-treatment.--><fig id="F1" position="float" orientation="portrait"><label>Figure 1.</label><caption><p>Polyp armatures. <bold>A</bold> <italic><tp:taxon-name><tp:taxon-name-part taxon-name-part-type="genus">Litophyton</tp:taxon-name-part> <tp:taxon-name-part taxon-name-part-type="species">savignyi</tp:taxon-name-part></tp:taxon-name></italic> <bold>B</bold> <italic><tp:taxon-name><tp:taxon-name-part taxon-name-part-type="genus">Litophyton</tp:taxon-name-part> <tp:taxon-name-part taxon-name-part-type="species">arboreum</tp:taxon-name-part></tp:taxon-name></italic> <bold>C</bold> <italic><tp:taxon-name><tp:taxon-name-part taxon-name-part-type="genus">Litophyton</tp:taxon-name-part> <tp:taxon-name-part taxon-name-part-type="species">filamentosum</tp:taxon-name-part></tp:taxon-name></italic> <bold>D</bold> <italic><tp:taxon-name><tp:taxon-name-part taxon-name-part-type="genus">Litophyton</tp:taxon-name-part> <tp:taxon-name-part taxon-name-part-type="species">curvum</tp:taxon-name-part></tp:taxon-name></italic> <bold>E</bold> <italic><tp:taxon-name><tp:taxon-name-part taxon-name-part-type="genus">Litophyton</tp:taxon-name-part> <tp:taxon-name-part taxon-name-part-type="species">maldivensis</tp:taxon-name-part></tp:taxon-name></italic> <bold>F</bold> <italic><tp:taxon-name><tp:taxon-name-part taxon-name-part-type="genus">Litophyton</tp:taxon-name-part> <tp:taxon-name-part taxon-name-part-type="species">viridis</tp:taxon-name-part></tp:taxon-name></italic> <bold>G</bold> <italic><tp:taxon-name><tp:taxon-name-part taxon-name-part-type="genus">Litophyton</tp:taxon-name-part> <tp:taxon-name-part taxon-name-part-type="species">bumastum</tp:taxon-name-part></tp:taxon-name></italic> <bold>H</bold> <italic><tp:taxon-name><tp:taxon-name-part taxon-name-part-type="genus">Litophyton</tp:taxon-name-part> <tp:taxon-name-part taxon-name-part-type="species">acuticonicum</tp:taxon-name-part></tp:taxon-name></italic>; all lateral views, except <bold>B</bold> which is an adaxial view. Figures <bold>C, G</bold> are from <xref ref-type="bibr" rid="B60">Verseveldt (1973)</xref>.</p></caption><graphic xmlns:xlink="http://www.w3.org/1999/xlink" xlink:href="zookeys-567-001-g001.jpg" position="float" orientation="portrait" xlink:type="simple" id="oo_78693.jpg"/></fig><fig id="F26" position="float" orientation="portrait"><label>Figure 26.</label><caption><p>
              <italic><tp:taxon-name><tp:taxon-name-part taxon-name-part-type="genus">Litophyton</tp:taxon-name-part> <tp:taxon-name-part taxon-name-part-type="species">curvum</tp:taxon-name-part></tp:taxon-name></italic> sp. n., <bold>A</bold> holotype <abbrev xmlns:xlink="http://www.w3.org/1999/xlink" content-type="institution" xlink:title="Zoological Museum, Department of Zoology, Tel Aviv University, 69978 Tel Aviv, Israel" xlink:type="simple">ZMTAU</abbrev> Co 28555 <bold>B–C</bold> paratypes <abbrev xmlns:xlink="http://www.w3.org/1999/xlink" content-type="institution" xlink:title="Zoological Museum, Department of Zoology, Tel Aviv University, 69978 Tel Aviv, Israel" xlink:type="simple">ZMTAU</abbrev> Co 28555 <bold>D</bold> paratype <abbrev xmlns:xlink="http://www.w3.org/1999/xlink" content-type="institution" xlink:title="Zoological Museum, Department of Zoology, Tel Aviv University, 69978 Tel Aviv, Israel" xlink:type="simple">ZMTAU</abbrev> Co 26225.</p></caption><graphic xmlns:xlink="http://www.w3.org/1999/xlink" xlink:href="zookeys-567-001-g026.jpg" position="float" orientation="portrait" xlink:type="simple" id="oo_78738.jpg"/></fig><fig id="F27" position="float" orientation="portrait"><label>Figure 27.</label><caption><p>
              <italic><tp:taxon-name><tp:taxon-name-part taxon-name-part-type="genus">Litophyton</tp:taxon-name-part> <tp:taxon-name-part taxon-name-part-type="species">curvum</tp:taxon-name-part></tp:taxon-name></italic> sp. n., holotype <abbrev xmlns:xlink="http://www.w3.org/1999/xlink" content-type="institution" xlink:title="Zoological Museum, Department of Zoology, Tel Aviv University, 69978 Tel Aviv, Israel" xlink:type="simple">ZMTAU</abbrev> Co 28555. Polyp armature, lateral view.</p></caption><graphic xmlns:xlink="http://www.w3.org/1999/xlink" xlink:href="zookeys-567-001-g027.jpg" position="float" orientation="portrait" xlink:type="simple" id="oo_78740.jpg"/></fig><fig id="F28" position="float" orientation="portrait"><label>Figure 28.</label><caption><p>
              <italic><tp:taxon-name><tp:taxon-name-part taxon-name-part-type="genus">Litophyton</tp:taxon-name-part> <tp:taxon-name-part taxon-name-part-type="species">curvum</tp:taxon-name-part></tp:taxon-name></italic> sp. n., holotype <abbrev xmlns:xlink="http://www.w3.org/1999/xlink" content-type="institution" xlink:title="Zoological Museum, Department of Zoology, Tel Aviv University, 69978 Tel Aviv, Israel" xlink:type="simple">ZMTAU</abbrev> Co 28555. <bold>A</bold> spindles of supporting bundle <bold>B–C</bold> polyp body sclerites <bold>D</bold> tentacle rodlets <bold>E</bold> polyp stalk scales.</p></caption><graphic xmlns:xlink="http://www.w3.org/1999/xlink" xlink:href="zookeys-567-001-g028.jpg" position="float" orientation="portrait" xlink:type="simple" id="oo_78742.jpg"/></fig><fig id="F29" position="float" orientation="portrait"><label>Figure 29.</label><caption><p>
              <italic><tp:taxon-name><tp:taxon-name-part taxon-name-part-type="genus">Litophyton</tp:taxon-name-part> <tp:taxon-name-part taxon-name-part-type="species">curvum</tp:taxon-name-part></tp:taxon-name></italic> sp. n., holotype <abbrev xmlns:xlink="http://www.w3.org/1999/xlink" content-type="institution" xlink:title="Zoological Museum, Department of Zoology, Tel Aviv University, 69978 Tel Aviv, Israel" xlink:type="simple">ZMTAU</abbrev> Co 28555. <bold>A–B</bold> sclerites of surface layer top of stalk <bold>C</bold> sclerites of surface layer base of stalk.</p></caption><graphic xmlns:xlink="http://www.w3.org/1999/xlink" xlink:href="zookeys-567-001-g029.jpg" position="float" orientation="portrait" xlink:type="simple" id="oo_78743.jpg"/></fig><fig id="F30" position="float" orientation="portrait"><label>Figure 30.</label><caption><p>
              <italic><tp:taxon-name><tp:taxon-name-part taxon-name-part-type="genus">Litophyton</tp:taxon-name-part> <tp:taxon-name-part taxon-name-part-type="species">curvum</tp:taxon-name-part></tp:taxon-name></italic> sp. n., holotype <abbrev xmlns:xlink="http://www.w3.org/1999/xlink" content-type="institution" xlink:title="Zoological Museum, Department of Zoology, Tel Aviv University, 69978 Tel Aviv, Israel" xlink:type="simple">ZMTAU</abbrev> Co 28555. <bold>A</bold> sclerites of surface layer base of stalk <bold>B–C</bold> sclerites of interior base of stalk <bold>D</bold> tubercles on spindle.</p></caption><graphic xmlns:xlink="http://www.w3.org/1999/xlink" xlink:href="zookeys-567-001-g030.jpg" position="float" orientation="portrait" xlink:type="simple" id="oo_78746.jpg"/></fig><fig id="F31" position="float" orientation="portrait"><label>Figure 31.</label><caption><p>
              <italic><tp:taxon-name><tp:taxon-name-part taxon-name-part-type="genus">Litophyton</tp:taxon-name-part> <tp:taxon-name-part taxon-name-part-type="species">curvum</tp:taxon-name-part></tp:taxon-name></italic> sp. n., paratype <abbrev xmlns:xlink="http://www.w3.org/1999/xlink" content-type="institution" xlink:title="Zoological Museum, Department of Zoology, Tel Aviv University, 69978 Tel Aviv, Israel" xlink:type="simple">ZMTAU</abbrev> Co 28552. <bold>A</bold> spindles of supporting bundle <bold>B–C</bold> polyp body sclerites <bold>D</bold> tentacle rodlets <bold>E</bold> polyp stalk scale <bold>F–G</bold> sclerites of surface layer top of stalk.</p></caption><graphic xmlns:xlink="http://www.w3.org/1999/xlink" xlink:href="zookeys-567-001-g031.jpg" position="float" orientation="portrait" xlink:type="simple" id="oo_78747.jpg"/></fig><fig id="F32" position="float" orientation="portrait"><label>Figure 32.</label><caption><p>
              <italic><tp:taxon-name><tp:taxon-name-part taxon-name-part-type="genus">Litophyton</tp:taxon-name-part> <tp:taxon-name-part taxon-name-part-type="species">curvum</tp:taxon-name-part></tp:taxon-name></italic> sp. n., paratype <abbrev xmlns:xlink="http://www.w3.org/1999/xlink" content-type="institution" xlink:title="Zoological Museum, Department of Zoology, Tel Aviv University, 69978 Tel Aviv, Israel" xlink:type="simple">ZMTAU</abbrev> Co 28552. <bold>A</bold> sclerites of surface layer base of stalk <bold>B–C</bold> sclerites of interior base of stalk <bold>D</bold> tubercles on spindle.</p></caption><graphic xmlns:xlink="http://www.w3.org/1999/xlink" xlink:href="zookeys-567-001-g032.jpg" position="float" orientation="portrait" xlink:type="simple" id="oo_78750.jpg"/></fig></tp:treatment-sec><ref-list><ref id="B60"><mixed-citation xmlns:xlink="http://www.w3.org/1999/xlink" xlink:type="simple">
          <person-group><name name-style="western"><surname>Verseveldt</surname><given-names>J</given-names></name></person-group> (<year>1973</year>) <article-title><tp:taxon-name><tp:taxon-name-part taxon-name-part-type="subclass">Octocorallia</tp:taxon-name-part></tp:taxon-name> from north-western Madagascar (Part IIIa-d).</article-title> <source>Proceedings Koninklijke Nederlandse Akademie van Wetenschappen</source>, <publisher-loc>Amsterdam</publisher-loc>, <series>Series C</series>, <volume>76</volume>(<issue>1</issue>): <fpage>69</fpage>–<lpage>171</lpage>.</mixed-citation></ref></ref-list></tp:taxon-treatment>
