# Supplementary material for: The genus Litophyton Forskål, 1775 (Octocorallia, Alcyonacea, Nephtheidae) in the Red Sea and the western Indian Ocean
Source: Zookeys. 2016 Feb 22;(567):1–128. doi: 10.3897/zookeys.567.7212 (PMC4829695; doi:10.3897/zookeys.567.7212)
Supplement: XML Treatment for Litophyton laevis [file zookeys.567.7212-treatment8.xml]

<!DOCTYPE tp:taxon-treatment
  PUBLIC "-//TaxonX//DTD Taxonomic Treatment Publishing DTD v0 20100105//EN" "tax-treatment-NSO.dtd">
<tp:taxon-treatment xmlns:tp="http://www.plazi.org/taxpub"><tp:treatment-meta><kwd-group><label>Taxon classification</label><kwd><named-content content-type="kingdom">Animalia</named-content></kwd><kwd><named-content content-type="order">Alcyonacea</named-content></kwd><kwd><named-content content-type="family">Nephtheidae</named-content></kwd></kwd-group><mixed-citation publication-type="journal"><person-group><name><surname>van Ofwegen</surname><given-names>Leen P.</given-names></name></person-group><article-title>The genus <italic><tp:taxon-name><tp:taxon-name-part taxon-name-part-type="genus">Litophyton</tp:taxon-name-part></tp:taxon-name></italic> Forskål, 1775 (<tp:taxon-name><tp:taxon-name-part taxon-name-part-type="subclass">Octocorallia</tp:taxon-name-part></tp:taxon-name>, <tp:taxon-name><tp:taxon-name-part taxon-name-part-type="order">Alcyonacea</tp:taxon-name-part></tp:taxon-name>, <tp:taxon-name><tp:taxon-name-part taxon-name-part-type="family">Nephtheidae</tp:taxon-name-part></tp:taxon-name>) in the Red Sea and the western Indian Ocean</article-title><source>Zookeys</source><day>22</day><month>2</month><year>2016</year><volume>2016</volume><issue>567</issue><fpage>1</fpage><lpage>128</lpage><pub-id pub-id-type="doi">10.3897/zookeys.567.7212</pub-id></mixed-citation></tp:treatment-meta><tp:nomenclature><tp:taxon-name>
              <tp:taxon-name-part taxon-name-part-type="genus">Litophyton</tp:taxon-name-part>
              <tp:taxon-name-part taxon-name-part-type="species">laevis</tp:taxon-name-part>
            </tp:taxon-name><tp:taxon-authority>(Kükenthal, 1913)</tp:taxon-authority><xref ref-type="fig" rid="F2">Figures 2A</xref><xref ref-type="fig" rid="F36">, 36</xref><xref ref-type="fig" rid="F37">, 37</xref><xref ref-type="fig" rid="F38">, 38</xref><xref ref-type="fig" rid="F39">, 39</xref><xref ref-type="fig" rid="F40">, 40</xref><xref ref-type="fig" rid="F41">, 41</xref><tp:nomenclature-citation-list><tp:nomenclature-citation><tp:taxon-name><tp:taxon-name-part taxon-name-part-type="genus">Nephthya</tp:taxon-name-part> <tp:taxon-name-part taxon-name-part-type="species">laevis</tp:taxon-name-part></tp:taxon-name><comment> Kükenthal, 1913: 20, figs 9-13, pl. 2 fig. 5 (Red Sea, Jeddah).</comment></tp:nomenclature-citation><tp:nomenclature-citation><tp:taxon-name><tp:taxon-name-part taxon-name-part-type="genus">Nephthea</tp:taxon-name-part> <tp:taxon-name-part taxon-name-part-type="species">laevis</tp:taxon-name-part></tp:taxon-name><comment>; <xref ref-type="bibr" rid="B38">Roxas 1933</xref>: 415; <xref ref-type="bibr" rid="B58">Verseveldt 1970</xref>: 219, figs 5–6, pl. 3 fig. 1 (Gulf of Suez, Et Tur).</comment></tp:nomenclature-citation><tp:nomenclature-citation><tp:taxon-name>
              <tp:taxon-name-part taxon-name-part-type="genus">Litophyton</tp:taxon-name-part>
              <tp:taxon-name-part taxon-name-part-type="species">laevis</tp:taxon-name-part>
            </tp:taxon-name><comment>Not <tp:taxon-name><tp:taxon-name-part taxon-name-part-type="genus">Nephthea</tp:taxon-name-part> <tp:taxon-name-part taxon-name-part-type="species">laevis</tp:taxon-name-part></tp:taxon-name>; <xref ref-type="bibr" rid="B62">Verseveldt 1974b</xref>: 2 (Red Sea, Gulf of Aqaba, El Hamira; listed only; = <tp:taxon-name><tp:taxon-name-part taxon-name-part-type="genus">Litophyton</tp:taxon-name-part> <tp:taxon-name-part taxon-name-part-type="species">arboreum</tp:taxon-name-part></tp:taxon-name>).</comment></tp:nomenclature-citation></tp:nomenclature-citation-list></tp:nomenclature><tp:treatment-sec sec-type="material"><title>Material examined.</title><p>
              <bold><named-content xmlns:xlink="http://www.w3.org/1999/xlink" content-type="dwc:institutional_code" xlink:type="simple">ZMB</named-content> 6818</bold>, holotype, Kükth det., Rotes Meer, Djidda, Pola Exp.; <bold><named-content xmlns:xlink="http://www.w3.org/1999/xlink" content-type="dwc:institutional_code" xlink:type="simple">RMNH</named-content> Coel. 6821</bold>, Red Sea, Gulf of Suez, Et Tur, 6. July 1969, coll. L. Fishelson; <bold><abbrev xmlns:xlink="http://www.w3.org/1999/xlink" content-type="institution" xlink:title="Zoological Museum, Department of Zoology, Tel Aviv University, 69978 Tel Aviv, Israel" xlink:type="simple">ZMTAU</abbrev> NS 8306</bold>, Red Sea, Gulf of Suez, El-Bilaiyim lagoon, 24 August 1971, coll. D. Popper; <bold><abbrev xmlns:xlink="http://www.w3.org/1999/xlink" content-type="institution" xlink:title="Zoological Museum, Department of Zoology, Tel Aviv University, 69978 Tel Aviv, Israel" xlink:type="simple">ZMTAU</abbrev> Co 25971</bold>, Red Sea, Gulf of Suez, Jubal Is., Bluf point, depth 4 m, 24 March 1988, coll. Y. Benayahu; <bold><abbrev xmlns:xlink="http://www.w3.org/1999/xlink" content-type="institution" xlink:title="Zoological Museum, Department of Zoology, Tel Aviv University, 69978 Tel Aviv, Israel" xlink:type="simple">ZMTAU</abbrev> Co 26126 3211</bold>, Red Sea, Gulf of Suez, between Shaduan and Tawilla Is., 25 September 1989, coll. Y. Benayahu; <bold><abbrev xmlns:xlink="http://www.w3.org/1999/xlink" content-type="institution" xlink:title="Zoological Museum, Department of Zoology, Tel Aviv University, 69978 Tel Aviv, Israel" xlink:type="simple">ZMTAU</abbrev> Co 26231</bold>, Red Sea, Gulf of Suez, Ras Gahra, 26 September 1974, coll. Y. Benayahu; <bold><abbrev xmlns:xlink="http://www.w3.org/1999/xlink" content-type="institution" xlink:title="Zoological Museum, Department of Zoology, Tel Aviv University, 69978 Tel Aviv, Israel" xlink:type="simple">ZMTAU</abbrev> Co 28550 (E258)</bold>; Red Sea, Dahlak Archipelago, Daliacus; depth 3 m; 18 October 1993, coll. Y. Benayahu; <bold><abbrev xmlns:xlink="http://www.w3.org/1999/xlink" content-type="institution" xlink:title="Zoological Museum, Department of Zoology, Tel Aviv University, 69978 Tel Aviv, Israel" xlink:type="simple">ZMTAU</abbrev> Co 28585 (E121)</bold>, Red Sea, Dahlak Archipelago, Dur Gam, depth 3 m, 14 October 1993, coll. Y. Benayahu.</p></tp:treatment-sec><tp:treatment-sec sec-type="Removed from the species"><title>Removed from the species.</title><p>
              <bold><named-content xmlns:xlink="http://www.w3.org/1999/xlink" content-type="dwc:institutional_code" xlink:type="simple">RMNH</named-content> 8941</bold>, Red Sea, Gulf of Aqaba, Ophir Bay, 30 August 1967, coll. Hebrew Univ.- Smiths. Red Sea project (identified by Verseveldt as <italic><tp:taxon-name><tp:taxon-name-part taxon-name-part-type="genus">Nephthea</tp:taxon-name-part> <tp:taxon-name-part taxon-name-part-type="species">laevis</tp:taxon-name-part></tp:taxon-name></italic> = <italic><tp:taxon-name><tp:taxon-name-part taxon-name-part-type="genus">Litophyton</tp:taxon-name-part> <tp:taxon-name-part taxon-name-part-type="species">arboreum</tp:taxon-name-part></tp:taxon-name></italic>).</p></tp:treatment-sec><tp:treatment-sec sec-type="Diagnosis"><title>Diagnosis.</title><p>
              <italic><tp:taxon-name><tp:taxon-name-part taxon-name-part-type="genus">Litophyton</tp:taxon-name-part></tp:taxon-name></italic> with the internal spindles of the base of the stalk short and slender, up to 0.15 mm wide and 0.5 mm long.</p></tp:treatment-sec><tp:treatment-sec sec-type="Description"><title>Description.</title><p>The holotype is 8 cm high and 5 cm wide; the short colony stalk divides in several main stems shortly above its base (Figure <xref ref-type="fig" rid="F36">36A</xref>). Polyps are crowded at the end of the lobes arranged in globular to oval-shaped structures.</p><p>The polyps are up to about 0.7 mm high and 0.6 mm wide (Figure <xref ref-type="fig" rid="F37">37A</xref>). Supporting bundle not projecting, composed of spindles with simple tubercles, outer side and distal end with larger tubercles. Length of these spindles is up to 0.8 mm (Figure <xref ref-type="fig" rid="F37">37B</xref>). Polyp body sclerites irregularly arranged, the smallest are present adaxially; abaxially they merge into the smaller spindles of the supporting bundle (Figure <xref ref-type="fig" rid="F37">37C</xref>). The tentacle sclerites resemble the smallest adaxial polyp sclerites (Figures <xref ref-type="fig" rid="F37">37D</xref>, <xref ref-type="fig" rid="F39">39B–C</xref>).</p><p>
              <bold>Surface layer top of stalk.</bold> Rods and spindles, up to 0.45 mm long, with simple tubercles (Figure <xref ref-type="fig" rid="F37">37E</xref>).</p><p>
              <bold>Surface layer base of stalk.</bold> Radiates and derivatives of these, up to 0.15 mm long, with simple tubercles; a few are unilaterally spinose (Figure <xref ref-type="fig" rid="F38">38A</xref>). A few spindles and unilaterally spinose spindles are also present, up to 0.45 mm long, with simple tubercles.</p><p>
              <bold>Interior base of stalk.</bold> Spindles, up to 0.5 mm long, with simple sparse tubercles (Figure <xref ref-type="fig" rid="F38">38B</xref>). Several spindles have one or more side branches.</p><p>
              <bold>Colour.</bold> The colony is whitish.</p></tp:treatment-sec><tp:treatment-sec sec-type="Distribution"><title>Distribution.</title><p>Red Sea: Gulf of Suez, Dahlak Archipelago.</p></tp:treatment-sec><tp:treatment-sec sec-type="Remarks"><title>Remarks.</title><p>
              <xref ref-type="bibr" rid="B24">Kükenthal (1913)</xref> mentioned four specimens with his description, in Berlin I found only one specimen, labelled holotype, which is the same one that Kükenthal used in his description. He mentioned longer interior spindles, up to 1 mm long. I assume I missed the longer ones as only few interior spindles are present in the microscope slide made of the stalk of <named-content xmlns:xlink="http://www.w3.org/1999/xlink" content-type="dwc:institutional_code" xlink:type="simple">ZMB</named-content> 6818.</p><!--PageBreak--><p>The species can be confused with <italic><tp:taxon-name><tp:taxon-name-part taxon-name-part-type="genus">Litophyton</tp:taxon-name-part> <tp:taxon-name-part taxon-name-part-type="species">simulatum</tp:taxon-name-part></tp:taxon-name></italic>, but the latter has wider, more branched internal spindles.</p><p>
              <abbrev xmlns:xlink="http://www.w3.org/1999/xlink" content-type="institution" xlink:title="Zoological Museum, Department of Zoology, Tel Aviv University, 69978 Tel Aviv, Israel" xlink:type="simple">ZMTAU</abbrev> Co 26126 3211 has been used for SEM images of sclerites (Figures <xref ref-type="fig" rid="F39">39</xref>–<xref ref-type="fig" rid="F41">41</xref>).</p><p>
              <named-content xmlns:xlink="http://www.w3.org/1999/xlink" content-type="dwc:institutional_code" xlink:type="simple">RMNH</named-content> Coel. 8941 has spindles up to 1.3 mm long in the interior of the stalk, quite some of them with blunt ends and therefore I re-identified it as <italic><tp:taxon-name><tp:taxon-name-part taxon-name-part-type="genus">Litophyton</tp:taxon-name-part> <tp:taxon-name-part taxon-name-part-type="species">arboreum</tp:taxon-name-part></tp:taxon-name></italic>.</p></tp:treatment-sec><tp:treatment-sec><!--Section generated to contain objects referenced in tp:taxon-treatment.--><fig id="F2" position="float" orientation="portrait"><label>Figure 2.</label><caption><p>Polyp armatures <bold>A</bold> <italic><tp:taxon-name><tp:taxon-name-part taxon-name-part-type="genus">Litophyton</tp:taxon-name-part> <tp:taxon-name-part taxon-name-part-type="species">laevis</tp:taxon-name-part></tp:taxon-name></italic> <bold>B</bold> <italic><tp:taxon-name><tp:taxon-name-part taxon-name-part-type="genus">Litophyton</tp:taxon-name-part> <tp:taxon-name-part taxon-name-part-type="species">chabrolii</tp:taxon-name-part></tp:taxon-name></italic> <bold>C</bold> <italic><tp:taxon-name><tp:taxon-name-part taxon-name-part-type="genus">Litophyton</tp:taxon-name-part> <tp:taxon-name-part taxon-name-part-type="species">striatum</tp:taxon-name-part></tp:taxon-name></italic> <bold>D</bold> <italic><tp:taxon-name><tp:taxon-name-part taxon-name-part-type="genus">Litophyton</tp:taxon-name-part> <tp:taxon-name-part taxon-name-part-type="species">simulatum</tp:taxon-name-part></tp:taxon-name></italic> <bold>E</bold> <italic><tp:taxon-name><tp:taxon-name-part taxon-name-part-type="genus">Litophyton</tp:taxon-name-part> <tp:taxon-name-part taxon-name-part-type="species">lanternarium</tp:taxon-name-part></tp:taxon-name></italic>; all lateral views. Figure <bold>E</bold> is from <xref ref-type="bibr" rid="B60">Verseveldt (1973)</xref>.</p></caption><graphic xmlns:xlink="http://www.w3.org/1999/xlink" xlink:href="zookeys-567-001-g002.jpg" position="float" orientation="portrait" xlink:type="simple" id="oo_78694.jpg"/></fig><fig id="F36" position="float" orientation="portrait"><label>Figure 36.</label><caption><p>
              <italic><tp:taxon-name><tp:taxon-name-part taxon-name-part-type="genus">Litophyton</tp:taxon-name-part> <tp:taxon-name-part taxon-name-part-type="species">laevis</tp:taxon-name-part></tp:taxon-name></italic> (Kükenthal, 1913). <bold>A</bold> holotype <named-content xmlns:xlink="http://www.w3.org/1999/xlink" content-type="dwc:institutional_code" xlink:type="simple">ZMB</named-content> 6818 <bold>B</bold> <abbrev xmlns:xlink="http://www.w3.org/1999/xlink" content-type="institution" xlink:title="Zoological Museum, Department of Zoology, Tel Aviv University, 69978 Tel Aviv, Israel" xlink:type="simple">ZMTAU</abbrev> Co 26126.</p></caption><graphic xmlns:xlink="http://www.w3.org/1999/xlink" xlink:href="zookeys-567-001-g036.jpg" position="float" orientation="portrait" xlink:type="simple" id="oo_78756.jpg"/></fig><fig id="F37" position="float" orientation="portrait"><label>Figure 37.</label><caption><p>
              <italic><tp:taxon-name><tp:taxon-name-part taxon-name-part-type="genus">Litophyton</tp:taxon-name-part> <tp:taxon-name-part taxon-name-part-type="species">laevis</tp:taxon-name-part></tp:taxon-name></italic> (Kükenthal, 1913), holotype <named-content xmlns:xlink="http://www.w3.org/1999/xlink" content-type="dwc:institutional_code" xlink:type="simple">ZMB</named-content> 6818. <bold>A</bold> lateral, adaxial and abaxial views of polyp armature <bold>B</bold> supporting bundle spindle <bold>C</bold> polyp body sclerites <bold>D</bold> tentacle rodlets <bold>E</bold> sclerites, surface layer top of stalk. Scale at <bold>A</bold> only applies to <bold>A</bold>.</p></caption><graphic xmlns:xlink="http://www.w3.org/1999/xlink" xlink:href="zookeys-567-001-g037.jpg" position="float" orientation="portrait" xlink:type="simple" id="oo_78758.jpg"/></fig><fig id="F38" position="float" orientation="portrait"><label>Figure 38.</label><caption><p>
              <italic><tp:taxon-name><tp:taxon-name-part taxon-name-part-type="genus">Litophyton</tp:taxon-name-part> <tp:taxon-name-part taxon-name-part-type="species">laevis</tp:taxon-name-part></tp:taxon-name></italic> (Kükenthal, 1913), holotype <named-content xmlns:xlink="http://www.w3.org/1999/xlink" content-type="dwc:institutional_code" xlink:type="simple">ZMB</named-content> 6818. <bold>A</bold> sclerites of surface layer base stalk <bold>B</bold> spindles of interior base of stalk.</p></caption><graphic xmlns:xlink="http://www.w3.org/1999/xlink" xlink:href="zookeys-567-001-g038.jpg" position="float" orientation="portrait" xlink:type="simple" id="oo_78760.jpg"/></fig><fig id="F39" position="float" orientation="portrait"><label>Figure 39.</label><caption><p>
              <italic><tp:taxon-name><tp:taxon-name-part taxon-name-part-type="genus">Litophyton</tp:taxon-name-part> <tp:taxon-name-part taxon-name-part-type="species">laevis</tp:taxon-name-part></tp:taxon-name></italic> (Kükenthal, 1913), <abbrev xmlns:xlink="http://www.w3.org/1999/xlink" content-type="institution" xlink:title="Zoological Museum, Department of Zoology, Tel Aviv University, 69978 Tel Aviv, Israel" xlink:type="simple">ZMTAU</abbrev> Co 26126. <bold>A</bold> spindle of supporting bundle <bold>B–C</bold> tentacle rodlets <bold>D</bold> polyp body sclerites <bold>E</bold> sclerites of surface layer top of stalk. Scale at <bold>B</bold> only applies to <bold>B</bold>.</p></caption><graphic xmlns:xlink="http://www.w3.org/1999/xlink" xlink:href="zookeys-567-001-g039.jpg" position="float" orientation="portrait" xlink:type="simple" id="oo_78762.jpg"/></fig><fig id="F40" position="float" orientation="portrait"><label>Figure 40.</label><caption><p>
              <italic><tp:taxon-name><tp:taxon-name-part taxon-name-part-type="genus">Litophyton</tp:taxon-name-part> <tp:taxon-name-part taxon-name-part-type="species">laevis</tp:taxon-name-part></tp:taxon-name></italic> (Kükenthal, 1913), <abbrev xmlns:xlink="http://www.w3.org/1999/xlink" content-type="institution" xlink:title="Zoological Museum, Department of Zoology, Tel Aviv University, 69978 Tel Aviv, Israel" xlink:type="simple">ZMTAU</abbrev> Co 26126. <bold>A</bold> sclerites of surface layer top of stalk <bold>B–C</bold> sclerites surface layer base of stalk.</p></caption><graphic xmlns:xlink="http://www.w3.org/1999/xlink" xlink:href="zookeys-567-001-g040.jpg" position="float" orientation="portrait" xlink:type="simple" id="oo_78764.jpg"/></fig><fig id="F41" position="float" orientation="portrait"><label>Figure 41.</label><caption><p>
              <italic><tp:taxon-name><tp:taxon-name-part taxon-name-part-type="genus">Litophyton</tp:taxon-name-part> <tp:taxon-name-part taxon-name-part-type="species">laevis</tp:taxon-name-part></tp:taxon-name></italic> (Kükenthal, 1913), <abbrev xmlns:xlink="http://www.w3.org/1999/xlink" content-type="institution" xlink:title="Zoological Museum, Department of Zoology, Tel Aviv University, 69978 Tel Aviv, Israel" xlink:type="simple">ZMTAU</abbrev> Co 26126. <bold>A–B</bold> spindles interior base of stalk.</p></caption><graphic xmlns:xlink="http://www.w3.org/1999/xlink" xlink:href="zookeys-567-001-g041.jpg" position="float" orientation="portrait" xlink:type="simple" id="oo_78766.jpg"/></fig></tp:treatment-sec><ref-list><ref id="B60"><mixed-citation xmlns:xlink="http://www.w3.org/1999/xlink" xlink:type="simple">
          <person-group><name name-style="western"><surname>Verseveldt</surname><given-names>J</given-names></name></person-group> (<year>1973</year>) <article-title><tp:taxon-name><tp:taxon-name-part taxon-name-part-type="subclass">Octocorallia</tp:taxon-name-part></tp:taxon-name> from north-western Madagascar (Part IIIa-d).</article-title> <source>Proceedings Koninklijke Nederlandse Akademie van Wetenschappen</source>, <publisher-loc>Amsterdam</publisher-loc>, <series>Series C</series>, <volume>76</volume>(<issue>1</issue>): <fpage>69</fpage>–<lpage>171</lpage>.</mixed-citation></ref><ref id="B38"><mixed-citation xmlns:xlink="http://www.w3.org/1999/xlink" xlink:type="simple">
          <person-group><name name-style="western"><surname>Roxas</surname><given-names>HA</given-names></name></person-group> (<year>1933</year>) <article-title>Philippine Alcyonaria, II. The Families <tp:taxon-name><tp:taxon-name-part taxon-name-part-type="family">Alcyoniidae</tp:taxon-name-part></tp:taxon-name> and <tp:taxon-name><tp:taxon-name-part taxon-name-part-type="family">Nephthyidae</tp:taxon-name-part></tp:taxon-name>.</article-title> <source>Philippine Journal of Science</source> <volume>50</volume>(<issue>4</issue>): <fpage>345</fpage>–<lpage>470</lpage>.</mixed-citation></ref><ref id="B58"><mixed-citation xmlns:xlink="http://www.w3.org/1999/xlink" xlink:type="simple">
          <person-group><name name-style="western"><surname>Verseveldt</surname><given-names>J</given-names></name></person-group> (<year>1970</year>) <article-title>Report on some <tp:taxon-name><tp:taxon-name-part taxon-name-part-type="subclass">Octocorallia</tp:taxon-name-part></tp:taxon-name> (<tp:taxon-name><tp:taxon-name-part taxon-name-part-type="order">Alcyonacea</tp:taxon-name-part></tp:taxon-name>) from the northern Red Sea.</article-title> <source>Israel Journal of Zoology</source> <volume>19</volume>(<issue>4</issue>): <fpage>209</fpage>–<lpage>229</lpage>.</mixed-citation></ref><ref id="B62"><mixed-citation xmlns:xlink="http://www.w3.org/1999/xlink" xlink:type="simple">
          <person-group><name name-style="western"><surname>Verseveldt</surname><given-names>J</given-names></name></person-group> (<year>1974b</year>) <article-title><tp:taxon-name><tp:taxon-name-part taxon-name-part-type="order">Alcyonacea</tp:taxon-name-part></tp:taxon-name> (<tp:taxon-name><tp:taxon-name-part taxon-name-part-type="subclass">Octocorallia</tp:taxon-name-part></tp:taxon-name>) from the Red Sea, with a discussion of a new <italic><tp:taxon-name><tp:taxon-name-part taxon-name-part-type="genus">Sinularia</tp:taxon-name-part></tp:taxon-name></italic> species from Ceylon.</article-title> <source>Israel Journal of Zoology</source> <volume>23</volume>: <fpage>1</fpage>–<lpage>37</lpage>.</mixed-citation></ref><ref id="B24"><mixed-citation xmlns:xlink="http://www.w3.org/1999/xlink" xlink:type="simple">
          <person-group><name name-style="western"><surname>Kükenthal</surname><given-names>W</given-names></name></person-group> (<year>1913</year>) <article-title>Alcyonaria des Roten Meeres. Expeditionen S.M. Schiff “Pola” in das Rote Meer. Zoologische Ergebnisse 29.</article-title> <source>Denkschriften der Kaiserlichen Akademie der Wissenschaften Wien, Mathematisch-Naturwissenschaftliche Klasse</source> <volume>89</volume>: <fpage>1</fpage>–<lpage>33</lpage>.</mixed-citation></ref></ref-list></tp:taxon-treatment>
