# Supplementary material for: The genus Litophyton Forskål, 1775 (Octocorallia, Alcyonacea, Nephtheidae) in the Red Sea and the western Indian Ocean
Source: Zookeys. 2016 Feb 22;(567):1–128. doi: 10.3897/zookeys.567.7212 (PMC4829695; doi:10.3897/zookeys.567.7212)
Supplement: XML Treatment for Litophyton lanternarium [file zookeys.567.7212-treatment9.xml]

<!DOCTYPE tp:taxon-treatment
  PUBLIC "-//TaxonX//DTD Taxonomic Treatment Publishing DTD v0 20100105//EN" "tax-treatment-NSO.dtd">
<tp:taxon-treatment xmlns:tp="http://www.plazi.org/taxpub"><tp:treatment-meta><kwd-group><label>Taxon classification</label><kwd><named-content content-type="kingdom">Animalia</named-content></kwd><kwd><named-content content-type="order">Alcyonacea</named-content></kwd><kwd><named-content content-type="family">Nephtheidae</named-content></kwd></kwd-group><mixed-citation publication-type="journal"><person-group><name><surname>van Ofwegen</surname><given-names>Leen P.</given-names></name></person-group><article-title>The genus <italic><tp:taxon-name><tp:taxon-name-part taxon-name-part-type="genus">Litophyton</tp:taxon-name-part></tp:taxon-name></italic> Forskål, 1775 (<tp:taxon-name><tp:taxon-name-part taxon-name-part-type="subclass">Octocorallia</tp:taxon-name-part></tp:taxon-name>, <tp:taxon-name><tp:taxon-name-part taxon-name-part-type="order">Alcyonacea</tp:taxon-name-part></tp:taxon-name>, <tp:taxon-name><tp:taxon-name-part taxon-name-part-type="family">Nephtheidae</tp:taxon-name-part></tp:taxon-name>) in the Red Sea and the western Indian Ocean</article-title><source>Zookeys</source><day>22</day><month>2</month><year>2016</year><volume>2016</volume><issue>567</issue><fpage>1</fpage><lpage>128</lpage><pub-id pub-id-type="doi">10.3897/zookeys.567.7212</pub-id></mixed-citation></tp:treatment-meta><tp:nomenclature><tp:taxon-name>
              <tp:taxon-name-part taxon-name-part-type="genus">Litophyton</tp:taxon-name-part>
              <tp:taxon-name-part taxon-name-part-type="species">lanternarium</tp:taxon-name-part>
            </tp:taxon-name><tp:taxon-authority>(Verseveldt, 1973)</tp:taxon-authority><xref ref-type="fig" rid="F2">Figures 2E</xref><xref ref-type="fig" rid="F42">, 42</xref><xref ref-type="fig" rid="F43">, 43</xref><xref ref-type="fig" rid="F44">, 44</xref><!--PageBreak--><tp:nomenclature-citation-list><tp:nomenclature-citation><tp:taxon-name><tp:taxon-name-part taxon-name-part-type="genus">Nephthea</tp:taxon-name-part> <tp:taxon-name-part taxon-name-part-type="species">lanternaria</tp:taxon-name-part></tp:taxon-name><comment> Verseveldt, 1973: 147 (Madagascar).</comment></tp:nomenclature-citation><tp:nomenclature-citation><tp:taxon-name><tp:taxon-name-part taxon-name-part-type="genus">Nephthea</tp:taxon-name-part> <tp:taxon-name-part taxon-name-part-type="species">amentacea</tp:taxon-name-part></tp:taxon-name><comment>; <xref ref-type="bibr" rid="B60">Verseveldt 1973</xref>: 91 (Madagascar).</comment></tp:nomenclature-citation><tp:nomenclature-citation><tp:taxon-name>
              <tp:taxon-name-part taxon-name-part-type="genus">Litophyton</tp:taxon-name-part>
              <tp:taxon-name-part taxon-name-part-type="species">lanternarium</tp:taxon-name-part>
            </tp:taxon-name><comment>Not <tp:taxon-name><tp:taxon-name-part taxon-name-part-type="genus">Nephthya</tp:taxon-name-part> <tp:taxon-name-part taxon-name-part-type="species">amentacea</tp:taxon-name-part></tp:taxon-name><xref ref-type="bibr" rid="B42">Studer 1894</xref>: 123 (Sulu Islands)(see remarks).</comment></tp:nomenclature-citation></tp:nomenclature-citation-list></tp:nomenclature><tp:treatment-sec sec-type="material"><title>Material examined.</title><p>
              <bold><named-content xmlns:xlink="http://www.w3.org/1999/xlink" content-type="dwc:institutional_code" xlink:type="simple">RMNH</named-content> Coel. 8052</bold>, holotype, Madagascar, east of Nosy Komba, near Nosy Bé, Bay of Tsimipaika, Banc de la Lanterne, depth 15 m, 26 July 1967, coll. A.G. Humes; <bold><named-content xmlns:xlink="http://www.w3.org/1999/xlink" content-type="dwc:institutional_code" xlink:type="simple">RMNH</named-content> 8053</bold>, paratype, same data as holotype.</p></tp:treatment-sec><tp:treatment-sec sec-type="Diagnosis"><title>Diagnosis.</title><p>
              <italic><tp:taxon-name><tp:taxon-name-part taxon-name-part-type="genus">Litophyton</tp:taxon-name-part></tp:taxon-name></italic> with the internal spindles of the base about 1.0 mm long, often branched, with irregular distribution of tubercles.</p></tp:treatment-sec><tp:treatment-sec sec-type="Distribution"><title>Distribution.</title><p>Only known from the type locality Madagascar.</p></tp:treatment-sec><tp:treatment-sec sec-type="Remarks"><title>Remarks.</title><p>The species is sufficiently described by <xref ref-type="bibr" rid="B60">Verseveldt (1973</xref>: 147). Here I give an image of the holotype (Figure <xref ref-type="fig" rid="F42">42</xref>) and present SEM images of its sclerites (Figures <xref ref-type="fig" rid="F43">43</xref>–<xref ref-type="fig" rid="F44">44</xref>). Verseveldt mentioned and depicted (<xref ref-type="bibr" rid="B60">1973</xref>: fig. 29a) rodlets in the polyp stalk. I only noticed a few and with the SEM work they also did not stand out as they do in the species with many polyp stalk rodlets; only one is depicted by me (Figure <xref ref-type="fig" rid="F43">43E</xref>).</p><p>The species mostly resembles <italic><tp:taxon-name><tp:taxon-name-part taxon-name-part-type="genus">Litophyton</tp:taxon-name-part> <tp:taxon-name-part taxon-name-part-type="species">chabrolii</tp:taxon-name-part></tp:taxon-name></italic> but differs in having internal spindles in the base of the stalk with irregular tuberculation; several spindles branched.</p><p>The specimens from Madagascar identified by Verseveldt as <italic><tp:taxon-name><tp:taxon-name-part taxon-name-part-type="genus">Nephthea</tp:taxon-name-part> <tp:taxon-name-part taxon-name-part-type="species">amentacea</tp:taxon-name-part></tp:taxon-name></italic> (<xref ref-type="bibr" rid="B60">1973</xref>: 91) are very much like <italic><tp:taxon-name><tp:taxon-name-part taxon-name-part-type="genus">Litophyton</tp:taxon-name-part> <tp:taxon-name-part taxon-name-part-type="species">lanternarium</tp:taxon-name-part></tp:taxon-name></italic>. They only differ in having longer spindles in the interior of the base of the stalk and these spindles having denser tuberculation. I could not find the type material of <italic><tp:taxon-name><tp:taxon-name-part taxon-name-part-type="genus">Nephthea</tp:taxon-name-part> <tp:taxon-name-part taxon-name-part-type="species">amentacea</tp:taxon-name-part></tp:taxon-name></italic> and therefore the characters of that species remain unknown, but I consider it highly unlikely this species, which was described from the Sulu Islands, occurs in Madagascar anyway.</p></tp:treatment-sec><tp:treatment-sec><!--Section generated to contain objects referenced in tp:taxon-treatment.--><fig id="F2" position="float" orientation="portrait"><label>Figure 2.</label><caption><p>Polyp armatures <bold>A</bold> <italic><tp:taxon-name><tp:taxon-name-part taxon-name-part-type="genus">Litophyton</tp:taxon-name-part> <tp:taxon-name-part taxon-name-part-type="species">laevis</tp:taxon-name-part></tp:taxon-name></italic> <bold>B</bold> <italic><tp:taxon-name><tp:taxon-name-part taxon-name-part-type="genus">Litophyton</tp:taxon-name-part> <tp:taxon-name-part taxon-name-part-type="species">chabrolii</tp:taxon-name-part></tp:taxon-name></italic> <bold>C</bold> <italic><tp:taxon-name><tp:taxon-name-part taxon-name-part-type="genus">Litophyton</tp:taxon-name-part> <tp:taxon-name-part taxon-name-part-type="species">striatum</tp:taxon-name-part></tp:taxon-name></italic> <bold>D</bold> <italic><tp:taxon-name><tp:taxon-name-part taxon-name-part-type="genus">Litophyton</tp:taxon-name-part> <tp:taxon-name-part taxon-name-part-type="species">simulatum</tp:taxon-name-part></tp:taxon-name></italic> <bold>E</bold> <italic><tp:taxon-name><tp:taxon-name-part taxon-name-part-type="genus">Litophyton</tp:taxon-name-part> <tp:taxon-name-part taxon-name-part-type="species">lanternarium</tp:taxon-name-part></tp:taxon-name></italic>; all lateral views. Figure <bold>E</bold> is from <xref ref-type="bibr" rid="B60">Verseveldt (1973)</xref>.</p></caption><graphic xmlns:xlink="http://www.w3.org/1999/xlink" xlink:href="zookeys-567-001-g002.jpg" position="float" orientation="portrait" xlink:type="simple" id="oo_78694.jpg"/></fig><fig id="F42" position="float" orientation="portrait"><label>Figure 42.</label><caption><p>
              <italic><tp:taxon-name><tp:taxon-name-part taxon-name-part-type="genus">Litophyton</tp:taxon-name-part> <tp:taxon-name-part taxon-name-part-type="species">lanternarium</tp:taxon-name-part></tp:taxon-name></italic> (Verseveldt, 1973), holotype <named-content xmlns:xlink="http://www.w3.org/1999/xlink" content-type="dwc:institutional_code" xlink:type="simple">RMNH</named-content> Coel. 8052.</p></caption><graphic xmlns:xlink="http://www.w3.org/1999/xlink" xlink:href="zookeys-567-001-g042.jpg" position="float" orientation="portrait" xlink:type="simple" id="oo_78768.jpg"/></fig><fig id="F43" position="float" orientation="portrait"><label>Figure 43.</label><caption><p>
              <italic><tp:taxon-name><tp:taxon-name-part taxon-name-part-type="genus">Litophyton</tp:taxon-name-part> <tp:taxon-name-part taxon-name-part-type="species">lanternarium</tp:taxon-name-part></tp:taxon-name></italic> (Verseveldt, 1973), holotype <named-content xmlns:xlink="http://www.w3.org/1999/xlink" content-type="dwc:institutional_code" xlink:type="simple">RMNH</named-content> Coel. 8052. <bold>A</bold> tentacle rodlets <bold>B–C</bold> polyp body sclerites <bold>D</bold> spindles of supporting bundle <bold>E</bold> polyp stalk rodlet <bold>F</bold> sclerites surface layer top of stalk. Scale at <bold>D</bold> also applies to <bold>C</bold> and <bold>F</bold>.</p></caption><graphic xmlns:xlink="http://www.w3.org/1999/xlink" xlink:href="zookeys-567-001-g043.jpg" position="float" orientation="portrait" xlink:type="simple" id="oo_78770.jpg"/></fig><fig id="F44" position="float" orientation="portrait"><label>Figure 44.</label><caption><p>
              <italic><tp:taxon-name><tp:taxon-name-part taxon-name-part-type="genus">Litophyton</tp:taxon-name-part> <tp:taxon-name-part taxon-name-part-type="species">lanternarium</tp:taxon-name-part></tp:taxon-name></italic> (Verseveldt, 1973), holotype <named-content xmlns:xlink="http://www.w3.org/1999/xlink" content-type="dwc:institutional_code" xlink:type="simple">RMNH</named-content> Coel. 8052. <bold>A–B</bold> sclerites of surface layer base of stalk <bold>C–D</bold> spindles interior base of stalk <bold>E</bold> tubercles on spindle. Scale at <bold>B</bold> also applies to <bold>C</bold>.</p></caption><graphic xmlns:xlink="http://www.w3.org/1999/xlink" xlink:href="zookeys-567-001-g044.jpg" position="float" orientation="portrait" xlink:type="simple" id="oo_78771.jpg"/></fig></tp:treatment-sec><ref-list><ref id="B60"><mixed-citation xmlns:xlink="http://www.w3.org/1999/xlink" xlink:type="simple">
          <person-group><name name-style="western"><surname>Verseveldt</surname><given-names>J</given-names></name></person-group> (<year>1973</year>) <article-title><tp:taxon-name><tp:taxon-name-part taxon-name-part-type="subclass">Octocorallia</tp:taxon-name-part></tp:taxon-name> from north-western Madagascar (Part IIIa-d).</article-title> <source>Proceedings Koninklijke Nederlandse Akademie van Wetenschappen</source>, <publisher-loc>Amsterdam</publisher-loc>, <series>Series C</series>, <volume>76</volume>(<issue>1</issue>): <fpage>69</fpage>–<lpage>171</lpage>.</mixed-citation></ref><ref id="B42"><mixed-citation xmlns:xlink="http://www.w3.org/1999/xlink" xlink:type="simple">
          <person-group><name name-style="western"><surname>Studer</surname><given-names>T</given-names></name></person-group> (<year>1894</year>) <article-title>Alcyonarien aus der Sammlung des Naturhistorischen Museums in Lübeck.</article-title> <source>Mitteilungen der Geographischen Gesellschaft und des Naturhistorischen Museums in Lübeck</source> (<volume-series>2</volume-series>) <volume>7/8</volume>: <fpage>103</fpage>–<lpage>128</lpage>.</mixed-citation></ref></ref-list></tp:taxon-treatment>
