# Supplementary material for: The genus Litophyton Forskål, 1775 (Octocorallia, Alcyonacea, Nephtheidae) in the Red Sea and the western Indian Ocean
Source: Zookeys. 2016 Feb 22;(567):1–128. doi: 10.3897/zookeys.567.7212 (PMC4829695; doi:10.3897/zookeys.567.7212)
Supplement: XML Treatment for Litophyton maldivensis [file zookeys.567.7212-treatment10.xml]

<!DOCTYPE tp:taxon-treatment
  PUBLIC "-//TaxonX//DTD Taxonomic Treatment Publishing DTD v0 20100105//EN" "tax-treatment-NSO.dtd">
<tp:taxon-treatment xmlns:tp="http://www.plazi.org/taxpub"><tp:treatment-meta><kwd-group><label>Taxon classification</label><kwd><named-content content-type="kingdom">Animalia</named-content></kwd><kwd><named-content content-type="order">Alcyonacea</named-content></kwd><kwd><named-content content-type="family">Nephtheidae</named-content></kwd></kwd-group><mixed-citation publication-type="journal"><person-group><name><surname>van Ofwegen</surname><given-names>Leen P.</given-names></name></person-group><article-title>The genus <italic><tp:taxon-name><tp:taxon-name-part taxon-name-part-type="genus">Litophyton</tp:taxon-name-part></tp:taxon-name></italic> Forskål, 1775 (<tp:taxon-name><tp:taxon-name-part taxon-name-part-type="subclass">Octocorallia</tp:taxon-name-part></tp:taxon-name>, <tp:taxon-name><tp:taxon-name-part taxon-name-part-type="order">Alcyonacea</tp:taxon-name-part></tp:taxon-name>, <tp:taxon-name><tp:taxon-name-part taxon-name-part-type="family">Nephtheidae</tp:taxon-name-part></tp:taxon-name>) in the Red Sea and the western Indian Ocean</article-title><source>Zookeys</source><day>22</day><month>2</month><year>2016</year><volume>2016</volume><issue>567</issue><fpage>1</fpage><lpage>128</lpage><pub-id pub-id-type="doi">10.3897/zookeys.567.7212</pub-id></mixed-citation></tp:treatment-meta><tp:nomenclature><tp:taxon-name>
              <tp:taxon-name-part taxon-name-part-type="genus">Litophyton</tp:taxon-name-part>
              <tp:taxon-name-part taxon-name-part-type="species">maldivensis</tp:taxon-name-part>
            </tp:taxon-name><tp:taxon-authority>(Hickson, 1905)</tp:taxon-authority><xref ref-type="fig" rid="F1">Figures 1E</xref><xref ref-type="fig" rid="F45">, 45</xref><xref ref-type="fig" rid="F46">, 46</xref><xref ref-type="fig" rid="F47">, 47</xref><xref ref-type="fig" rid="F48">, 48</xref><xref ref-type="fig" rid="F49">, 49</xref><tp:nomenclature-citation-list><tp:nomenclature-citation><tp:taxon-name><tp:taxon-name-part taxon-name-part-type="genus">Eunephthya</tp:taxon-name-part> <tp:taxon-name-part taxon-name-part-type="species">maldivensis</tp:taxon-name-part></tp:taxon-name><comment> Hickson, 1905: 824, fig. 12 (Maldives, Kolumadula Atoll); <xref ref-type="bibr" rid="B23">Kükenthal 1907</xref>: 380.</comment></tp:nomenclature-citation><tp:nomenclature-citation><tp:taxon-name><tp:taxon-name-part taxon-name-part-type="genus">Litophyton</tp:taxon-name-part> <tp:taxon-name-part taxon-name-part-type="species">maldivensis</tp:taxon-name-part></tp:taxon-name><comment>; Hickson 1908: 173–176.</comment></tp:nomenclature-citation></tp:nomenclature-citation-list></tp:nomenclature><tp:treatment-sec sec-type="material"><title>Material examined.</title><p>
              <bold>BMNH 1962.7.20.123</bold>, syntype; <bold>BMNH 1962.7.20.124</bold>, syntype; <bold><abbrev xmlns:xlink="http://www.w3.org/1999/xlink" content-type="institution" xlink:title="Zoological Museum, Department of Zoology, Tel Aviv University, 69978 Tel Aviv, Israel" xlink:type="simple">ZMTAU</abbrev> Co 26249</bold>, Red Sea, Gulf of Suez, Ras Gahra, depth 2 m, 19 November 1977, coll. Y. Benayahu; <bold><abbrev xmlns:xlink="http://www.w3.org/1999/xlink" content-type="institution" xlink:title="Zoological Museum, Department of Zoology, Tel Aviv University, 69978 Tel Aviv, Israel" xlink:type="simple">ZMTAU</abbrev> Co 26221</bold>, Red Sea, Gulf of Suez, A-Tur, 20 September 1967, coll. L. Fishelson; <bold><abbrev xmlns:xlink="http://www.w3.org/1999/xlink" content-type="institution" xlink:title="Zoological Museum, Department of Zoology, Tel Aviv University, 69978 Tel Aviv, Israel" xlink:type="simple">ZMTAU</abbrev> Co 26252</bold>, Red Sea, Gulf of Suez, Ras Gahra, depth 2 m, 20 November 1977, coll. Y. Benayahu; <bold><abbrev xmlns:xlink="http://www.w3.org/1999/xlink" content-type="institution" xlink:title="Zoological Museum, Department of Zoology, Tel Aviv University, 69978 Tel Aviv, Israel" xlink:type="simple">ZMTAU</abbrev> Co 28548 (E262)</bold>, Red Sea, Dahlak Archipelago, Daliacus; depth 3 m, 18 October 1993, coll. Y. Benayahu; <bold><named-content xmlns:xlink="http://www.w3.org/1999/xlink" content-type="dwc:institutional_code" xlink:type="simple">RMNH</named-content> Coel. 42084</bold>, Indian Ocean, Socotra, sta. 267, sample 86, subtidal, 15 April 1999, coll. G. Reinicke.</p></tp:treatment-sec><tp:treatment-sec sec-type="Diagnosis"><title>Diagnosis.</title><p>
              <italic><tp:taxon-name><tp:taxon-name-part taxon-name-part-type="genus">Litophyton</tp:taxon-name-part></tp:taxon-name></italic> with polyps with small rodlets. Internal spindles of the base of the stalk short, mostly unbranched, several with blunt ends.</p></tp:treatment-sec><tp:treatment-sec sec-type="Description"><title>Description.</title><p>The holotype is 3.5 cm high and 5 cm wide (Figure <xref ref-type="fig" rid="F45">45A</xref>).</p><p>The polyps have small rodlets and spindles, situated in the tentacles and both the lateral and abaxial parts of the polyp (Figure <xref ref-type="fig" rid="F46">46A–B</xref>). Length of the spindles up to 0.25 mm.</p><p>
              <bold>Lobes.</bold> Surface and interior with narrow spindles up to 0.5 mm long (Figure <xref ref-type="fig" rid="F46">46D</xref>).</p><p>
              <bold>Surface layer top of stalk.</bold> Radiates, derivatives of these, and spindles (Figure <xref ref-type="fig" rid="F46">46E</xref>); up to 0.30 mm long.</p><p>
              <bold>Surface layer base of stalk.</bold> Radiates, derivatives of these, spindles and unilateral spinose spindles (Figure <xref ref-type="fig" rid="F47">47A</xref>); the spindles and unilateral spinose spindles up to 0.25 mm long.</p><p>
              <bold>Interior base of stalk.</bold> Spindles with widely spaced simple tubercles (Figure <xref ref-type="fig" rid="F47">47B–D</xref>); some spindles branched; some smaller ones almost smooth; many with blunt ends. The interior spindles are up to 0.85 mm long.</p></tp:treatment-sec><tp:treatment-sec sec-type="Distribution"><title>Distribution.</title><p>Maldives, Red Sea, Socotra.</p></tp:treatment-sec><tp:treatment-sec sec-type="Remarks"><title>Remarks.</title><p>The characteristics of specimen BMNH 1962.7.20.124 agree with the description of <xref ref-type="bibr" rid="B13">Hickson (1905)</xref> of his single specimen. Therefore it is puzzling why nowadays the BMNH has two syntypes of <italic><tp:taxon-name><tp:taxon-name-part taxon-name-part-type="genus">Litophyton</tp:taxon-name-part> <tp:taxon-name-part taxon-name-part-type="species">maldivensis</tp:taxon-name-part></tp:taxon-name></italic>. The other syntype, BMNH 1962.7.20.123, was also examined and shows characters of the genus <italic><tp:taxon-name><tp:taxon-name-part taxon-name-part-type="genus">Scleronephthya</tp:taxon-name-part></tp:taxon-name></italic>. Therefore, BMNH 1962.7.20.124 is here considered to be the holotype of <italic><tp:taxon-name><tp:taxon-name-part taxon-name-part-type="genus">Litophyton</tp:taxon-name-part> <tp:taxon-name-part taxon-name-part-type="species">maldivensis</tp:taxon-name-part></tp:taxon-name></italic>.</p><p>The species can be confused with <italic><tp:taxon-name><tp:taxon-name-part taxon-name-part-type="genus">Litophyton</tp:taxon-name-part> <tp:taxon-name-part taxon-name-part-type="species">arboreum</tp:taxon-name-part></tp:taxon-name></italic> Forskål, 1775, as that species has also many blunt spindles in the interior of the base of the stalk. But they are longer, have more regularly spaced tubercles and do not include smaller, smoother forms. Also the polyps are more strongly armed. <italic><tp:taxon-name><tp:taxon-name-part taxon-name-part-type="genus">Litophyton</tp:taxon-name-part> <tp:taxon-name-part taxon-name-part-type="species">maldivensis</tp:taxon-name-part></tp:taxon-name></italic> can also be confused with specimens of <italic><tp:taxon-name><tp:taxon-name-part taxon-name-part-type="genus">Litophyton</tp:taxon-name-part> <tp:taxon-name-part taxon-name-part-type="species">simulatum</tp:taxon-name-part></tp:taxon-name></italic> in terms of having short sclerites in the interior of the stalk. But <italic><tp:taxon-name><tp:taxon-name-part taxon-name-part-type="genus">Litophyton</tp:taxon-name-part> <tp:taxon-name-part taxon-name-part-type="species">simulatum</tp:taxon-name-part></tp:taxon-name></italic>, like <italic><tp:taxon-name><tp:taxon-name-part taxon-name-part-type="genus">Litophyton</tp:taxon-name-part> <tp:taxon-name-part taxon-name-part-type="species">arboreum</tp:taxon-name-part></tp:taxon-name></italic>, differs in lacking the smooth smaller internal spindles and having more strongly armed polyps. Moreover, it has many branched internal spindles.</p><p>SEM images of the sclerites of <abbrev xmlns:xlink="http://www.w3.org/1999/xlink" content-type="institution" xlink:title="Zoological Museum, Department of Zoology, Tel Aviv University, 69978 Tel Aviv, Israel" xlink:type="simple">ZMTAU</abbrev> Co26249 (Figure <xref ref-type="fig" rid="F45">45B</xref>) are also presented (Figures <xref ref-type="fig" rid="F48">48</xref>–<xref ref-type="fig" rid="F49">49</xref>). The polyp body sclerites of <abbrev xmlns:xlink="http://www.w3.org/1999/xlink" content-type="institution" xlink:title="Zoological Museum, Department of Zoology, Tel Aviv University, 69978 Tel Aviv, Israel" xlink:type="simple">ZMTAU</abbrev> Co26249 (Figure <xref ref-type="fig" rid="F48">48B</xref>) are different from the rodlets of the holotype (Figure <xref ref-type="fig" rid="F46">46C</xref>), and the sclerites from the top of stalk surface (Figure <xref ref-type="fig" rid="F48">48D</xref>) are different to those shown for the holotype in Figure <xref ref-type="fig" rid="F46">46E</xref>. I consider these difference intraspecific variation.</p><!--PageBreak--></tp:treatment-sec><tp:treatment-sec><!--Section generated to contain objects referenced in tp:taxon-treatment.--><fig id="F1" position="float" orientation="portrait"><label>Figure 1.</label><caption><p>Polyp armatures. <bold>A</bold> <italic><tp:taxon-name><tp:taxon-name-part taxon-name-part-type="genus">Litophyton</tp:taxon-name-part> <tp:taxon-name-part taxon-name-part-type="species">savignyi</tp:taxon-name-part></tp:taxon-name></italic> <bold>B</bold> <italic><tp:taxon-name><tp:taxon-name-part taxon-name-part-type="genus">Litophyton</tp:taxon-name-part> <tp:taxon-name-part taxon-name-part-type="species">arboreum</tp:taxon-name-part></tp:taxon-name></italic> <bold>C</bold> <italic><tp:taxon-name><tp:taxon-name-part taxon-name-part-type="genus">Litophyton</tp:taxon-name-part> <tp:taxon-name-part taxon-name-part-type="species">filamentosum</tp:taxon-name-part></tp:taxon-name></italic> <bold>D</bold> <italic><tp:taxon-name><tp:taxon-name-part taxon-name-part-type="genus">Litophyton</tp:taxon-name-part> <tp:taxon-name-part taxon-name-part-type="species">curvum</tp:taxon-name-part></tp:taxon-name></italic> <bold>E</bold> <italic><tp:taxon-name><tp:taxon-name-part taxon-name-part-type="genus">Litophyton</tp:taxon-name-part> <tp:taxon-name-part taxon-name-part-type="species">maldivensis</tp:taxon-name-part></tp:taxon-name></italic> <bold>F</bold> <italic><tp:taxon-name><tp:taxon-name-part taxon-name-part-type="genus">Litophyton</tp:taxon-name-part> <tp:taxon-name-part taxon-name-part-type="species">viridis</tp:taxon-name-part></tp:taxon-name></italic> <bold>G</bold> <italic><tp:taxon-name><tp:taxon-name-part taxon-name-part-type="genus">Litophyton</tp:taxon-name-part> <tp:taxon-name-part taxon-name-part-type="species">bumastum</tp:taxon-name-part></tp:taxon-name></italic> <bold>H</bold> <italic><tp:taxon-name><tp:taxon-name-part taxon-name-part-type="genus">Litophyton</tp:taxon-name-part> <tp:taxon-name-part taxon-name-part-type="species">acuticonicum</tp:taxon-name-part></tp:taxon-name></italic>; all lateral views, except <bold>B</bold> which is an adaxial view. Figures <bold>C, G</bold> are from <xref ref-type="bibr" rid="B60">Verseveldt (1973)</xref>.</p></caption><graphic xmlns:xlink="http://www.w3.org/1999/xlink" xlink:href="zookeys-567-001-g001.jpg" position="float" orientation="portrait" xlink:type="simple" id="oo_78693.jpg"/></fig><fig id="F45" position="float" orientation="portrait"><label>Figure 45.</label><caption><p>
              <italic><tp:taxon-name><tp:taxon-name-part taxon-name-part-type="genus">Litophyton</tp:taxon-name-part> <tp:taxon-name-part taxon-name-part-type="species">maldivensis</tp:taxon-name-part></tp:taxon-name></italic> (Hickson, 1905). <bold>A</bold> holotype BMNH 1962.7.20.124 <bold>B</bold> <abbrev xmlns:xlink="http://www.w3.org/1999/xlink" content-type="institution" xlink:title="Zoological Museum, Department of Zoology, Tel Aviv University, 69978 Tel Aviv, Israel" xlink:type="simple">ZMTAU</abbrev> Co 26249.</p></caption><graphic xmlns:xlink="http://www.w3.org/1999/xlink" xlink:href="zookeys-567-001-g045.jpg" position="float" orientation="portrait" xlink:type="simple" id="oo_78773.jpg"/></fig><fig id="F46" position="float" orientation="portrait"><label>Figure 46.</label><caption><p>
              <italic><tp:taxon-name><tp:taxon-name-part taxon-name-part-type="genus">Litophyton</tp:taxon-name-part> <tp:taxon-name-part taxon-name-part-type="species">maldivensis</tp:taxon-name-part></tp:taxon-name></italic> (Hickson, 1905). <bold>A, C–E</bold> holotype BMNH 1962.7.20.124 <bold>B</bold> <abbrev xmlns:xlink="http://www.w3.org/1999/xlink" content-type="institution" xlink:title="Zoological Museum, Department of Zoology, Tel Aviv University, 69978 Tel Aviv, Israel" xlink:type="simple">ZMTAU</abbrev> Co 26249 <bold>A–B</bold> polyp armature <bold>C</bold> polyp rodlets <bold>D</bold> spindles of lobe <bold>E</bold> sclerites surface layer top of stalk. Scale at <bold>A</bold> applies to <bold>A–B</bold>.</p></caption><graphic xmlns:xlink="http://www.w3.org/1999/xlink" xlink:href="zookeys-567-001-g046.jpg" position="float" orientation="portrait" xlink:type="simple" id="oo_78776.jpg"/></fig><fig id="F47" position="float" orientation="portrait"><label>Figure 47.</label><caption><p>
              <italic><tp:taxon-name><tp:taxon-name-part taxon-name-part-type="genus">Litophyton</tp:taxon-name-part> <tp:taxon-name-part taxon-name-part-type="species">maldivensis</tp:taxon-name-part></tp:taxon-name></italic> (Hickson, 1905) holotype BMNH 1962.7.20.124. <bold>A</bold> sclerites surface (bracket after Hickson, 1905) layer base of stalk <bold>B–C</bold> spindles interior base of stalk <bold>D</bold> tubercles on spindle.</p></caption><graphic xmlns:xlink="http://www.w3.org/1999/xlink" xlink:href="zookeys-567-001-g047.jpg" position="float" orientation="portrait" xlink:type="simple" id="oo_78777.jpg"/></fig><fig id="F48" position="float" orientation="portrait"><label>Figure 48.</label><caption><p>
              <italic><tp:taxon-name><tp:taxon-name-part taxon-name-part-type="genus">Litophyton</tp:taxon-name-part> <tp:taxon-name-part taxon-name-part-type="species">maldivensis</tp:taxon-name-part></tp:taxon-name></italic> (Hickson, 1905) <abbrev xmlns:xlink="http://www.w3.org/1999/xlink" content-type="institution" xlink:title="Zoological Museum, Department of Zoology, Tel Aviv University, 69978 Tel Aviv, Israel" xlink:type="simple">ZMTAU</abbrev> Co 26249. <bold>A</bold> tentacle rodlets <bold>B</bold> polyp body spindles <bold>C–D</bold> sclerites surface layer top of stalk <bold>E</bold> sclerites of surface layer base of stalk. Scale at <bold>D</bold> only applies to <bold>D</bold>.</p></caption><graphic xmlns:xlink="http://www.w3.org/1999/xlink" xlink:href="zookeys-567-001-g048.jpg" position="float" orientation="portrait" xlink:type="simple" id="oo_78778.jpg"/></fig><fig id="F49" position="float" orientation="portrait"><label>Figure 49.</label><caption><p>
              <italic><tp:taxon-name><tp:taxon-name-part taxon-name-part-type="genus">Litophyton</tp:taxon-name-part> <tp:taxon-name-part taxon-name-part-type="species">maldivensis</tp:taxon-name-part></tp:taxon-name></italic> (Hickson, 1905) <abbrev xmlns:xlink="http://www.w3.org/1999/xlink" content-type="institution" xlink:title="Zoological Museum, Department of Zoology, Tel Aviv University, 69978 Tel Aviv, Israel" xlink:type="simple">ZMTAU</abbrev> Co 26249. <bold>A</bold> sclerites surface layer base of stalk <bold>B–D</bold> spindles interior base of stalk <bold>E</bold> tubercles on spindle. Scale at <bold>C</bold> also applies to <bold>A</bold>.</p></caption><graphic xmlns:xlink="http://www.w3.org/1999/xlink" xlink:href="zookeys-567-001-g049.jpg" position="float" orientation="portrait" xlink:type="simple" id="oo_78779.jpg"/></fig></tp:treatment-sec><ref-list><ref id="B60"><mixed-citation xmlns:xlink="http://www.w3.org/1999/xlink" xlink:type="simple">
          <person-group><name name-style="western"><surname>Verseveldt</surname><given-names>J</given-names></name></person-group> (<year>1973</year>) <article-title><tp:taxon-name><tp:taxon-name-part taxon-name-part-type="subclass">Octocorallia</tp:taxon-name-part></tp:taxon-name> from north-western Madagascar (Part IIIa-d).</article-title> <source>Proceedings Koninklijke Nederlandse Akademie van Wetenschappen</source>, <publisher-loc>Amsterdam</publisher-loc>, <series>Series C</series>, <volume>76</volume>(<issue>1</issue>): <fpage>69</fpage>–<lpage>171</lpage>.</mixed-citation></ref><ref id="B23"><mixed-citation xmlns:xlink="http://www.w3.org/1999/xlink" xlink:type="simple">
          <person-group><name name-style="western"><surname>Kükenthal</surname><given-names>W</given-names></name></person-group> (<year>1907</year>) <article-title>Versuch einer Revision der Alcyonaceen. 2. Die Familie der Nephthyiden. 3. Teil. Die Gattungen <italic><tp:taxon-name><tp:taxon-name-part taxon-name-part-type="genus">Eunephthya</tp:taxon-name-part></tp:taxon-name></italic> Verrill und <italic><tp:taxon-name><tp:taxon-name-part taxon-name-part-type="genus">Gersemia</tp:taxon-name-part></tp:taxon-name></italic> Marenzeller.</article-title> <source>Zoologische Jahrbücher (Syst.)</source> <volume>24</volume>(<issue>5</issue>): <fpage>317</fpage>–<lpage>390</lpage>. doi: <ext-link xlink:type="simple" ext-link-type="doi" xlink:href="10.5962/bhl.part.27564">10.5962/bhl.part.27564</ext-link></mixed-citation></ref><ref id="B13"><mixed-citation xmlns:xlink="http://www.w3.org/1999/xlink" xlink:type="simple">
          <person-group><name name-style="western"><surname>Hickson</surname><given-names>SJ</given-names></name></person-group> (<year>1905</year>) <article-title>The Alcyonaria of the Maldives part III. The families <tp:taxon-name><tp:taxon-name-part taxon-name-part-type="family">Muriceidae</tp:taxon-name-part></tp:taxon-name>, <tp:taxon-name><tp:taxon-name-part taxon-name-part-type="family">Gorgonellidae</tp:taxon-name-part></tp:taxon-name>, <tp:taxon-name><tp:taxon-name-part taxon-name-part-type="family">Melitodidae</tp:taxon-name-part></tp:taxon-name>, and the Genera <italic><tp:taxon-name><tp:taxon-name-part taxon-name-part-type="genus">Pennatula</tp:taxon-name-part></tp:taxon-name></italic>, <italic><tp:taxon-name><tp:taxon-name-part taxon-name-part-type="genus">Eunephthya</tp:taxon-name-part></tp:taxon-name></italic>.</article-title> In: <person-group><name name-style="western"><surname>Gardiner</surname><given-names>JS</given-names></name></person-group> (<role>Ed.</role>) <source>The Fauna and Geography of the Maldive and Laccadive Archipelagoes</source> <volume>2</volume>(<issue>4</issue>). <publisher-loc>Cambridge</publisher-loc>, <fpage>807</fpage>–<lpage>826</lpage>.</mixed-citation></ref></ref-list></tp:taxon-treatment>
