# Supplementary material for: The genus Litophyton Forskål, 1775 (Octocorallia, Alcyonacea, Nephtheidae) in the Red Sea and the western Indian Ocean
Source: Zookeys. 2016 Feb 22;(567):1–128. doi: 10.3897/zookeys.567.7212 (PMC4829695; doi:10.3897/zookeys.567.7212)
Supplement: XML Treatment for Litophyton ?savignyi [file zookeys.567.7212-treatment11.xml]

<!DOCTYPE tp:taxon-treatment
  PUBLIC "-//TaxonX//DTD Taxonomic Treatment Publishing DTD v0 20100105//EN" "tax-treatment-NSO.dtd">
<tp:taxon-treatment xmlns:tp="http://www.plazi.org/taxpub"><tp:treatment-meta><kwd-group><label>Taxon classification</label><kwd><named-content content-type="kingdom">Animalia</named-content></kwd><kwd><named-content content-type="order">Alcyonacea</named-content></kwd><kwd><named-content content-type="family">Nephtheidae</named-content></kwd></kwd-group><mixed-citation publication-type="journal"><person-group><name><surname>van Ofwegen</surname><given-names>Leen P.</given-names></name></person-group><article-title>The genus <italic><tp:taxon-name><tp:taxon-name-part taxon-name-part-type="genus">Litophyton</tp:taxon-name-part></tp:taxon-name></italic> Forskål, 1775 (<tp:taxon-name><tp:taxon-name-part taxon-name-part-type="subclass">Octocorallia</tp:taxon-name-part></tp:taxon-name>, <tp:taxon-name><tp:taxon-name-part taxon-name-part-type="order">Alcyonacea</tp:taxon-name-part></tp:taxon-name>, <tp:taxon-name><tp:taxon-name-part taxon-name-part-type="family">Nephtheidae</tp:taxon-name-part></tp:taxon-name>) in the Red Sea and the western Indian Ocean</article-title><source>Zookeys</source><day>22</day><month>2</month><year>2016</year><volume>2016</volume><issue>567</issue><fpage>1</fpage><lpage>128</lpage><pub-id pub-id-type="doi">10.3897/zookeys.567.7212</pub-id></mixed-citation></tp:treatment-meta><tp:nomenclature><tp:taxon-name>
              <tp:taxon-name-part taxon-name-part-type="genus">Litophyton</tp:taxon-name-part>
              <tp:taxon-name-part taxon-name-part-type="uncertainty-rank">?</tp:taxon-name-part><tp:taxon-name-part taxon-name-part-type="species">savignyi</tp:taxon-name-part>
            </tp:taxon-name><tp:taxon-authority>(Ehrenberg, 1834)</tp:taxon-authority><xref ref-type="fig" rid="F1">Figures 1A</xref><xref ref-type="fig" rid="F50">, 50</xref><xref ref-type="fig" rid="F51">, 51</xref><xref ref-type="fig" rid="F52">, 52</xref><xref ref-type="fig" rid="F53">, 53</xref><xref ref-type="fig" rid="F54">, 54</xref><xref ref-type="fig" rid="F55">, 55</xref><xref ref-type="fig" rid="F56">, 56</xref><xref ref-type="fig" rid="F57">, 57</xref><xref ref-type="fig" rid="F58">, 58</xref><!--PageBreak--><tp:nomenclature-citation-list><tp:nomenclature-citation><tp:taxon-name><tp:taxon-name-part taxon-name-part-type="genus">Nephthya</tp:taxon-name-part> <tp:taxon-name-part taxon-name-part-type="species">Savignyi</tp:taxon-name-part></tp:taxon-name><comment> Ehrenberg, 1834: 284 (Red Sea).</comment></tp:nomenclature-citation><tp:nomenclature-citation><tp:taxon-name><tp:taxon-name-part taxon-name-part-type="genus">Spongodes</tp:taxon-name-part> <tp:taxon-name-part taxon-name-part-type="species">Savignyi</tp:taxon-name-part></tp:taxon-name><comment>; <xref ref-type="bibr" rid="B17">Klunzinger 1877</xref>: 35 (Koseir).</comment></tp:nomenclature-citation><tp:nomenclature-citation><tp:taxon-name><tp:taxon-name-part taxon-name-part-type="genus">Dendronephthya</tp:taxon-name-part> <tp:taxon-name-part taxon-name-part-type="species">savignyi</tp:taxon-name-part></tp:taxon-name><comment>; <xref ref-type="bibr" rid="B22">Kükenthal 1905</xref>: 528. (Red Sea, Koseir, Tor); <xref ref-type="bibr" rid="B29">McFadden et al. 2011</xref>: 25.</comment></tp:nomenclature-citation><tp:nomenclature-citation><tp:taxon-name><tp:taxon-name-part taxon-name-part-type="genus">Spongodes</tp:taxon-name-part> <tp:taxon-name-part taxon-name-part-type="species">albida</tp:taxon-name-part></tp:taxon-name><comment> Holm, 1894: 30 (Red Sea, Gulf of Suez).</comment></tp:nomenclature-citation><tp:nomenclature-citation><tp:taxon-name><tp:taxon-name-part taxon-name-part-type="genus">Nephthya</tp:taxon-name-part> <tp:taxon-name-part taxon-name-part-type="species">albida</tp:taxon-name-part></tp:taxon-name><comment>; <xref ref-type="bibr" rid="B21">Kükenthal 1903</xref>: 160; <xref ref-type="bibr" rid="B45">Thomson and Mcqueen 1908</xref>: 59.</comment></tp:nomenclature-citation><tp:nomenclature-citation><tp:taxon-name>
              <tp:taxon-name-part taxon-name-part-type="genus">Litophyton</tp:taxon-name-part>
              <tp:taxon-name-part taxon-name-part-type="uncertainty-rank">?</tp:taxon-name-part><tp:taxon-name-part taxon-name-part-type="species">savignyi</tp:taxon-name-part>
            </tp:taxon-name><comment>Not <tp:taxon-name><tp:taxon-name-part taxon-name-part-type="genus">Nephthya</tp:taxon-name-part> <tp:taxon-name-part taxon-name-part-type="species">albida</tp:taxon-name-part></tp:taxon-name>; <xref ref-type="bibr" rid="B43">Thomson and Dean 1931</xref>: 82 (Indonesia).</comment></tp:nomenclature-citation><tp:nomenclature-citation><tp:taxon-name>
              <tp:taxon-name-part taxon-name-part-type="genus">Litophyton</tp:taxon-name-part>
              <tp:taxon-name-part taxon-name-part-type="uncertainty-rank">?</tp:taxon-name-part><tp:taxon-name-part taxon-name-part-type="species">savignyi</tp:taxon-name-part>
            </tp:taxon-name><comment>Not <tp:taxon-name><tp:taxon-name-part taxon-name-part-type="genus">Nephthea</tp:taxon-name-part> <tp:taxon-name-part taxon-name-part-type="species">albida</tp:taxon-name-part></tp:taxon-name>; <xref ref-type="bibr" rid="B38">Roxas 1933</xref>: 413; <xref ref-type="bibr" rid="B56">Verseveldt 1966</xref>: 9 (Indonesia); <xref ref-type="bibr" rid="B49">Tixier-Durivault 1970b</xref>: 298 (New Caledonia); <xref ref-type="bibr" rid="B61">Verseveldt 1974a</xref>: 96 (New Caledonia, listed); 1976: 499; <xref ref-type="bibr" rid="B65">1977c</xref>: 175 (John Brewer Reef, Townsville, Qld, Australia; listed only); 1978: 50 (Pacific); Imahara 1991: 74 (Kerama Islands, Ryukyu Isl., Japan); <xref ref-type="bibr" rid="B16">1996</xref>: 25 (listed); <xref ref-type="bibr" rid="B31">Ofwegen 1996</xref>: 209 (Papua New Guinea).</comment></tp:nomenclature-citation><tp:nomenclature-citation><tp:taxon-name><tp:taxon-name-part taxon-name-part-type="genus">Nephthya</tp:taxon-name-part> <tp:taxon-name-part taxon-name-part-type="species">jaegerskioeldi</tp:taxon-name-part></tp:taxon-name><comment> Holm, 1904: 6 (Red Sea, Tor).</comment></tp:nomenclature-citation><tp:nomenclature-citation><tp:taxon-name><tp:taxon-name-part taxon-name-part-type="genus">Nephthea</tp:taxon-name-part> <tp:taxon-name-part taxon-name-part-type="species">aberrans</tp:taxon-name-part></tp:taxon-name><comment> Verseveldt, 1968: 54 (Tany Kely, near Nosy Bé, Madagascar); <xref ref-type="bibr" rid="B60">1973</xref>: 96 (Tany Kely, near Nosy Bé, Madagascar; re-description).</comment></tp:nomenclature-citation><tp:nomenclature-citation><tp:taxon-name><tp:taxon-name-part taxon-name-part-type="genus">Nephthea</tp:taxon-name-part> <tp:taxon-name-part taxon-name-part-type="species">tixierae</tp:taxon-name-part></tp:taxon-name><comment> Verseveldt, 1968: 55 (Nosy Ovy, Radama Is., Madagascar); <xref ref-type="bibr" rid="B60">1973</xref>: 94 (Nosy Ovy, Radama Is., Madagascar; re-description); <xref ref-type="bibr" rid="B50">Tixier-Durivault 1972</xref>: 26 (Madagascar).</comment></tp:nomenclature-citation></tp:nomenclature-citation-list></tp:nomenclature><tp:treatment-sec sec-type="material"><title>Material examined.</title><p>
              <bold><named-content xmlns:xlink="http://www.w3.org/1999/xlink" content-type="dwc:institutional_code" xlink:type="simple">NHMW</named-content> 2407</bold>, 2 specimens, Red Sea, Tor, Frauenfeld; <bold><named-content xmlns:xlink="http://www.w3.org/1999/xlink" content-type="dwc:institutional_code" xlink:type="simple">UUZM</named-content> 417</bold>, type <italic><tp:taxon-name><tp:taxon-name-part taxon-name-part-type="genus">Nephthya</tp:taxon-name-part> <tp:taxon-name-part taxon-name-part-type="species">jaegerskioeldi</tp:taxon-name-part></tp:taxon-name></italic>, Red Sea, Tor, depth 0.5–0.65 m; <bold><named-content xmlns:xlink="http://www.w3.org/1999/xlink" content-type="dwc:institutional_code" xlink:type="simple">RMNH</named-content> Coel. 3906</bold>, <italic><tp:taxon-name><tp:taxon-name-part taxon-name-part-type="genus">Nephthea</tp:taxon-name-part> <tp:taxon-name-part taxon-name-part-type="species">aberrans</tp:taxon-name-part></tp:taxon-name></italic>, holotype, Tany Kely, Madagascar, depth 10 m; <bold><named-content xmlns:xlink="http://www.w3.org/1999/xlink" content-type="dwc:institutional_code" xlink:type="simple">RMNH</named-content> Coel. 3907</bold>, <italic><tp:taxon-name><tp:taxon-name-part taxon-name-part-type="genus">Nephthea</tp:taxon-name-part> <tp:taxon-name-part taxon-name-part-type="species">tixierae</tp:taxon-name-part></tp:taxon-name></italic>, holotype, Nosy Ovy, depth 8 m; <bold><named-content xmlns:xlink="http://www.w3.org/1999/xlink" content-type="dwc:institutional_code" xlink:type="simple">RMNH</named-content> Coel. 8044</bold>, paratype, Nosy Ovy, depth 8 m, 9; <bold><named-content xmlns:xlink="http://www.w3.org/1999/xlink" content-type="dwc:institutional_code" xlink:type="simple">RMNH</named-content> Coel. 42087</bold>, Egypt, Safaga, sample 44, 5 April 1997, coll. G. Reinicke; <bold><abbrev xmlns:xlink="http://www.w3.org/1999/xlink" content-type="institution" xlink:title="Zoological Museum, Department of Zoology, Tel Aviv University, 69978 Tel Aviv, Israel" xlink:type="simple">ZMTAU</abbrev> Co 25685 1965</bold>, Red Sea, South tip Sinai, Shab Mahmud, depth 0–21 m, 12 July 1987, coll. Y. Benayahu; <bold><abbrev xmlns:xlink="http://www.w3.org/1999/xlink" content-type="institution" xlink:title="Zoological Museum, Department of Zoology, Tel Aviv University, 69978 Tel Aviv, Israel" xlink:type="simple">ZMTAU</abbrev> Co 25688 1971</bold>, Red Sea, South tip Sinai, Shab Mahmud, 12 July 1987, coll. Y. Benayahu; <bold><abbrev xmlns:xlink="http://www.w3.org/1999/xlink" content-type="institution" xlink:title="Zoological Museum, Department of Zoology, Tel Aviv University, 69978 Tel Aviv, Israel" xlink:type="simple">ZMTAU</abbrev> Co 25690 1979</bold>, Red Sea, South tip Sinai, Shab Mahmud, 12 July 1987, coll. Y. Benayahu; <bold><abbrev xmlns:xlink="http://www.w3.org/1999/xlink" content-type="institution" xlink:title="Zoological Museum, Department of Zoology, Tel Aviv University, 69978 Tel Aviv, Israel" xlink:type="simple">ZMTAU</abbrev> Co 25825 1489</bold>, Red Sea, South tip Sinai, Shab Mahmud, depth 20–30 m, 9 July 1986, coll. Y. Benayahu; <bold><abbrev xmlns:xlink="http://www.w3.org/1999/xlink" content-type="institution" xlink:title="Zoological Museum, Department of Zoology, Tel Aviv University, 69978 Tel Aviv, Israel" xlink:type="simple">ZMTAU</abbrev> Co 25829 1523</bold>, Red Sea, South tip Sinai, Shab Mahmud, depth 20–30 m, 9 July 1986, coll. Y. Benayahu; <bold><abbrev xmlns:xlink="http://www.w3.org/1999/xlink" content-type="institution" xlink:title="Zoological Museum, Department of Zoology, Tel Aviv University, 69978 Tel Aviv, Israel" xlink:type="simple">ZMTAU</abbrev> Co 25833 1606</bold>, Red Sea, Gulf of Suez, Shag Rock, depth 0–20 m, 10 July 1986, coll. Y. Benayahu; <bold><abbrev xmlns:xlink="http://www.w3.org/1999/xlink" content-type="institution" xlink:title="Zoological Museum, Department of Zoology, Tel Aviv University, 69978 Tel Aviv, Israel" xlink:type="simple">ZMTAU</abbrev> Co 25840 1782</bold>, Red Sea, South tip Sinai, Tiran St., 13 July 1986, coll. Y. Benayahu; <bold><abbrev xmlns:xlink="http://www.w3.org/1999/xlink" content-type="institution" xlink:title="Zoological Museum, Department of Zoology, Tel Aviv University, 69978 Tel Aviv, Israel" xlink:type="simple">ZMTAU</abbrev> Co 25861 2048</bold>, Red Sea, Gulf of Suez, Shag Rock, depth 3–24 m, 14 July 1987, coll. Y. Benayahu; <bold><abbrev xmlns:xlink="http://www.w3.org/1999/xlink" content-type="institution" xlink:title="Zoological Museum, Department of Zoology, Tel Aviv University, 69978 Tel Aviv, Israel" xlink:type="simple">ZMTAU</abbrev> Co 25878 1625</bold>, Red Sea, Gulf of Suez, Shag Rock, depth 0–20 m, 10 July 1986, coll. Y. Benayahu; <bold><abbrev xmlns:xlink="http://www.w3.org/1999/xlink" content-type="institution" xlink:title="Zoological Museum, Department of Zoology, Tel Aviv University, 69978 Tel Aviv, Israel" xlink:type="simple">ZMTAU</abbrev> Co 25983 2618</bold>, Red Sea, Tiran Straits, Gordon andThomas reef, depth 12–16 m, 27 March 1988, coll. Y. Benayahu; <bold><abbrev xmlns:xlink="http://www.w3.org/1999/xlink" content-type="institution" xlink:title="Zoological Museum, Department of Zoology, Tel Aviv University, 69978 Tel Aviv, Israel" xlink:type="simple">ZMTAU</abbrev> Co 26061 (2748)</bold>, Red Sea, Gulf of Suez, Shag Rock, 6 October 1988, coll. Y. Benayahu; <bold><abbrev xmlns:xlink="http://www.w3.org/1999/xlink" content-type="institution" xlink:title="Zoological Museum, Department of Zoology, Tel Aviv University, 69978 Tel Aviv, Israel" xlink:type="simple">ZMTAU</abbrev> Co 26062 (2750)</bold>, Red Sea, Gulf of Suez, Shag Rock, depth 10 m, 6 October 1988, coll. Y. Benayahu; <!--PageBreak--><bold><abbrev xmlns:xlink="http://www.w3.org/1999/xlink" content-type="institution" xlink:title="Zoological Museum, Department of Zoology, Tel Aviv University, 69978 Tel Aviv, Israel" xlink:type="simple">ZMTAU</abbrev> Co 26065 (2788)</bold>, two specimens, Red Sea, Gulf of Suez, Shag Rock, 7 October 1988, coll. Y. Benayahu; <bold><abbrev xmlns:xlink="http://www.w3.org/1999/xlink" content-type="institution" xlink:title="Zoological Museum, Department of Zoology, Tel Aviv University, 69978 Tel Aviv, Israel" xlink:type="simple">ZMTAU</abbrev> Co 26068 (2830)</bold>, Red Sea, Gulf of Suez, Shag Rock, depth 30 m, 7 October 1988, coll. Y. Benayahu; <bold><abbrev xmlns:xlink="http://www.w3.org/1999/xlink" content-type="institution" xlink:title="Zoological Museum, Department of Zoology, Tel Aviv University, 69978 Tel Aviv, Israel" xlink:type="simple">ZMTAU</abbrev> Co 26115 (3149)</bold>, Red Sea, Gulf of Suez, Tawilla Is., 24 September 1989, coll. Y. Benayahu; <bold><abbrev xmlns:xlink="http://www.w3.org/1999/xlink" content-type="institution" xlink:title="Zoological Museum, Department of Zoology, Tel Aviv University, 69978 Tel Aviv, Israel" xlink:type="simple">ZMTAU</abbrev> Co 26131 (3236)</bold>, Red Sea, Gulf of Suez, near Shaduan Is., 26 September 1989, coll. Y. Benayahu; <bold><abbrev xmlns:xlink="http://www.w3.org/1999/xlink" content-type="institution" xlink:title="Zoological Museum, Department of Zoology, Tel Aviv University, 69978 Tel Aviv, Israel" xlink:type="simple">ZMTAU</abbrev> Co 26189</bold>, Red Sea, Gulf of Aqaba, Ras Mamlakh, coll. Y. Benayahu, 12 March 1981; <bold><abbrev xmlns:xlink="http://www.w3.org/1999/xlink" content-type="institution" xlink:title="Zoological Museum, Department of Zoology, Tel Aviv University, 69978 Tel Aviv, Israel" xlink:type="simple">ZMTAU</abbrev> Co 26198 (1046)</bold>, Red Sea, Gulf of Aqaba, Dahab southern oasis, depth 8 m, 4 November 1981, coll. Y. Benayahu; <bold><abbrev xmlns:xlink="http://www.w3.org/1999/xlink" content-type="institution" xlink:title="Zoological Museum, Department of Zoology, Tel Aviv University, 69978 Tel Aviv, Israel" xlink:type="simple">ZMTAU</abbrev> Co 26205 (1077)</bold>, Red Sea, S tip of Sinai, S of Naama, “Amphores”, depth 16–20 m, 7. November 1981, coll. Y. Benayahu; <bold><abbrev xmlns:xlink="http://www.w3.org/1999/xlink" content-type="institution" xlink:title="Zoological Museum, Department of Zoology, Tel Aviv University, 69978 Tel Aviv, Israel" xlink:type="simple">ZMTAU</abbrev> 26208 (1088)</bold>, Red Sea, Gulf of Aqaba, El Goz, depth 2–5 m, 8 November 1981, coll. Y. Benayahu; <bold><abbrev xmlns:xlink="http://www.w3.org/1999/xlink" content-type="institution" xlink:title="Zoological Museum, Department of Zoology, Tel Aviv University, 69978 Tel Aviv, Israel" xlink:type="simple">ZMTAU</abbrev> Co 26210 (1089)</bold>, Red Sea, Gulf of Aqaba, Shurat el Manqata, depth 3–6 m, 9 November 1981, coll. Y. Benayahu; <bold><abbrev xmlns:xlink="http://www.w3.org/1999/xlink" content-type="institution" xlink:title="Zoological Museum, Department of Zoology, Tel Aviv University, 69978 Tel Aviv, Israel" xlink:type="simple">ZMTAU</abbrev> Co 26212 (1091)</bold>, Red Sea, Gulf of Aqaba, Shurat el Manqata reef flat, 9 November 1981, coll. Y. Benayahu; <bold><abbrev xmlns:xlink="http://www.w3.org/1999/xlink" content-type="institution" xlink:title="Zoological Museum, Department of Zoology, Tel Aviv University, 69978 Tel Aviv, Israel" xlink:type="simple">ZMTAU</abbrev> Co 26214 (1097)</bold>, two specimens, Red Sea, Gulf of Aqaba, Naqeb Shahin, depth 25 m, 29 November 1981, coll. Y. Benayahu; <bold><abbrev xmlns:xlink="http://www.w3.org/1999/xlink" content-type="institution" xlink:title="Zoological Museum, Department of Zoology, Tel Aviv University, 69978 Tel Aviv, Israel" xlink:type="simple">ZMTAU</abbrev> Co 26217 (1114)</bold>, South tip Sinai, Sharm a Sheikh. “Amphores”, depth 20 m, 30 November 1981, coll. Y. Benayahu; <bold><abbrev xmlns:xlink="http://www.w3.org/1999/xlink" content-type="institution" xlink:title="Zoological Museum, Department of Zoology, Tel Aviv University, 69978 Tel Aviv, Israel" xlink:type="simple">ZMTAU</abbrev> Co 26219 (1118)</bold>, Red Sea, S tip of Sinai, Naama garden, depth 30 m, 30 November 1981, coll. Y. Benayahu; <bold><abbrev xmlns:xlink="http://www.w3.org/1999/xlink" content-type="institution" xlink:title="Zoological Museum, Department of Zoology, Tel Aviv University, 69978 Tel Aviv, Israel" xlink:type="simple">ZMTAU</abbrev> 26233</bold>, Red Sea, Tiran Is., Favel Bay lagoon, depth 1–2 m, 22 September 1981, coll. Kerman; <bold><abbrev xmlns:xlink="http://www.w3.org/1999/xlink" content-type="institution" xlink:title="Zoological Museum, Department of Zoology, Tel Aviv University, 69978 Tel Aviv, Israel" xlink:type="simple">ZMTAU</abbrev> Co 26235</bold>, Red Sea, Gulf of Suez, Ras Tanaka, 25 September 1974, coll. Y. Benayahu; <bold><abbrev xmlns:xlink="http://www.w3.org/1999/xlink" content-type="institution" xlink:title="Zoological Museum, Department of Zoology, Tel Aviv University, 69978 Tel Aviv, Israel" xlink:type="simple">ZMTAU</abbrev> Co 26245 (327)</bold>, Red Sea, Gulf of Aqaba, Taba km 179, depth 25 m, 9 October 1977, coll. Y. Benayahu; <bold><abbrev xmlns:xlink="http://www.w3.org/1999/xlink" content-type="institution" xlink:title="Zoological Museum, Department of Zoology, Tel Aviv University, 69978 Tel Aviv, Israel" xlink:type="simple">ZMTAU</abbrev> Co 26247 (350)</bold>, Red Sea, Gulf of Suez, Sheikh Riach, depth 5 m, 18 November 1977, coll. Y. Benayahu; <bold><abbrev xmlns:xlink="http://www.w3.org/1999/xlink" content-type="institution" xlink:title="Zoological Museum, Department of Zoology, Tel Aviv University, 69978 Tel Aviv, Israel" xlink:type="simple">ZMTAU</abbrev> Co 26248 (389)</bold>, Red Sea, Gulf of Suez, Sheikh Riach, depth 5 m, 18 November 1977, coll. Y. Benayahu; <bold><abbrev xmlns:xlink="http://www.w3.org/1999/xlink" content-type="institution" xlink:title="Zoological Museum, Department of Zoology, Tel Aviv University, 69978 Tel Aviv, Israel" xlink:type="simple">ZMTAU</abbrev> 26250 (446)</bold>, Red Sea, Gulf of Suez, Ras Gahra, depth 1 m, 29 November 1977, coll. Y. Benayahu; <bold><abbrev xmlns:xlink="http://www.w3.org/1999/xlink" content-type="institution" xlink:title="Zoological Museum, Department of Zoology, Tel Aviv University, 69978 Tel Aviv, Israel" xlink:type="simple">ZMTAU</abbrev> Co 26253 (470)</bold>, Red Sea, South tip Sinai, Marsa Khadamia, depth 30 m, 22 November 1977, coll. Y. Benayahu; <bold><abbrev xmlns:xlink="http://www.w3.org/1999/xlink" content-type="institution" xlink:title="Zoological Museum, Department of Zoology, Tel Aviv University, 69978 Tel Aviv, Israel" xlink:type="simple">ZMTAU</abbrev> Co 26254 (17923)</bold>, Red Sea, coll. Y. Benayahu; <bold><abbrev xmlns:xlink="http://www.w3.org/1999/xlink" content-type="institution" xlink:title="Zoological Museum, Department of Zoology, Tel Aviv University, 69978 Tel Aviv, Israel" xlink:type="simple">ZMTAU</abbrev> NS 8295</bold>, Red Sea, Gulf of Suez, Ras Kanisa, 20 October 1971, coll. Fishelson; <bold><abbrev xmlns:xlink="http://www.w3.org/1999/xlink" content-type="institution" xlink:title="Zoological Museum, Department of Zoology, Tel Aviv University, 69978 Tel Aviv, Israel" xlink:type="simple">ZMTAU</abbrev> Co 30064</bold>, Eritrea, <italic><tp:taxon-name><tp:taxon-name-part taxon-name-part-type="genus">Heteroxenia</tp:taxon-name-part></tp:taxon-name></italic> bed near Eucus island, <named-content xmlns:xlink="http://www.w3.org/1999/xlink" content-type="dwc:verbatimCoordinates" xlink:type="simple">15°53.884'N, 39°53.141'E</named-content>, depth 3.5 m, 29 April 1997, coll. Y. Benayahu; <bold><abbrev xmlns:xlink="http://www.w3.org/1999/xlink" content-type="institution" xlink:title="Zoological Museum, Department of Zoology, Tel Aviv University, 69978 Tel Aviv, Israel" xlink:type="simple">ZMTAU</abbrev> Co 32965</bold>, Eritrea, Dahlak Archipelago, Shumma Is., <named-content xmlns:xlink="http://www.w3.org/1999/xlink" content-type="dwc:verbatimCoordinates" xlink:type="simple">15°32.00'N, 40°00.00'E</named-content>, depth 8–12 m, 16 February 2005, coll. Y. Benayahu; <bold><abbrev xmlns:xlink="http://www.w3.org/1999/xlink" content-type="institution" xlink:title="Zoological Museum, Department of Zoology, Tel Aviv University, 69978 Tel Aviv, Israel" xlink:type="simple">ZMTAU</abbrev> Co 34205</bold>–<bold>34207</bold>, Red Sea, Gulf of Aqaba, North Oil Jetty Elat, <named-content xmlns:xlink="http://www.w3.org/1999/xlink" content-type="dwc:verbatimCoordinates" xlink:type="simple">29°31.41'N, 34°56.14'E</named-content>, depth 15.2 m, 26 July 2007, coll. Y Benayahu; Z<bold>MTAU Co 34066</bold>–<bold>34067</bold>, Red Sea, Gulf of Aqaba, Elat, <named-content xmlns:xlink="http://www.w3.org/1999/xlink" content-type="dwc:verbatimCoordinates" xlink:type="simple">29°30.14'N, 34°55.075'E</named-content>, depth 18.3–22.9 m, 23 July 2007, coll. Y. Benayahu.</p></tp:treatment-sec><tp:treatment-sec sec-type="Removed from the species"><title>Removed from the species.</title><p>
              <bold><named-content xmlns:xlink="http://www.w3.org/1999/xlink" content-type="dwc:institutional_code" xlink:type="simple">RMNH</named-content> Coel. 8956</bold>, Red Sea, Gulf of Aqaba, Fara ‘un Isl., 7 January 1968, coll. Hebrew Univ.- Smiths. Red Sea project 65/SLR 1204 (identified as <italic><tp:taxon-name><tp:taxon-name-part taxon-name-part-type="genus">Nephthea</tp:taxon-name-part> <tp:taxon-name-part taxon-name-part-type="species">albida</tp:taxon-name-part></tp:taxon-name></italic> = <italic><tp:taxon-name><tp:taxon-name-part taxon-name-part-type="genus">Litophyton</tp:taxon-name-part> <tp:taxon-name-part taxon-name-part-type="species">chabrolii</tp:taxon-name-part></tp:taxon-name></italic>).</p></tp:treatment-sec><tp:treatment-sec sec-type="Diagnosis"><title>Diagnosis.</title><p>
              <italic><tp:taxon-name><tp:taxon-name-part taxon-name-part-type="genus">Litophyton</tp:taxon-name-part></tp:taxon-name></italic> where the polyps have a projecting supporting bundle and make an acute angle with the polyp stalk.</p></tp:treatment-sec><tp:treatment-sec sec-type="Description of NHMW 2407"><title>Description of <named-content xmlns:xlink="http://www.w3.org/1999/xlink" content-type="dwc:institutional_code" xlink:type="simple">NHMW</named-content> 2407.</title><p>The colony is 3 cm high and wide, the colony stalk 2 cm high (Figure <xref ref-type="fig" rid="F50">50B</xref>).</p><!--PageBreak--><p>Polyps up to about 0.6 mm wide and high (Figure <xref ref-type="fig" rid="F52">52A</xref>). Supporting bundle projecting up to 0.7 mm, composed of 2–4 spindles (Figure <xref ref-type="fig" rid="F52">52A</xref>). These spindles are up to 3 mm long, with spines and projecting smooth tip (Figure <xref ref-type="fig" rid="F52">52D</xref>). Sclerites in polyp are irregularly distributed. Abaxial side of the polyp with curved spindles with spines or simple tubercles, up to 0.6 mm long, several with one smooth end (Figure <xref ref-type="fig" rid="F52">52B</xref>). Laterally less tuberculated spindles are present, up to 0.2 mm long (Figure <xref ref-type="fig" rid="F52">52B</xref>). Adaxially and in the tentacles flattened rodlets and ovals are present, up to 0.1 mm long (Figure <xref ref-type="fig" rid="F52">52C</xref>). The adaxial side of the polyp stalk has small rodlets, up to 0.05 mm long (Figure <xref ref-type="fig" rid="F52">52E</xref>). The amount of these rodlets varies per polyp, sometimes only a few are present (Figure <xref ref-type="fig" rid="F52">52A</xref>), others have the whole polyp stalk closely packed with them.</p><p>
              <bold>Surface layer top of stalk.</bold> Spindles with simple tubercles, up to 2.5 mm long, some slightly unilaterally spinose.</p><p>
              <bold>Surface layer base of stalk.</bold> Spindles and unilaterally spinose spindles with simple tubercles, shorter than in the top of the stalk, up to 1.5 mm long. Furthermore small rodlets, several unilateral spinose; smaller branched spindles, radiates and derivatives of these (Figure <xref ref-type="fig" rid="F53">53A</xref>).</p><p>
              <bold>Interior base of stalk.</bold> The larger interior spindles are not very different from the surface ones, only slightly less tuberculate (Figure <xref ref-type="fig" rid="F52">52F</xref>). They are up to 1.5 mm long. Smaller, branched bodies also occur (Figure <xref ref-type="fig" rid="F53">53B</xref>).</p><p>
              <bold>Colour.</bold> Colony is white.</p></tp:treatment-sec><tp:treatment-sec sec-type="Distribution"><title>Distribution.</title><p>Red Sea, Indian Ocean.</p></tp:treatment-sec><tp:treatment-sec sec-type="Variability"><title>Variability.</title><p>Most colonies examined have slender branches and resemble species of <italic><tp:taxon-name><tp:taxon-name-part taxon-name-part-type="genus">Stereonephthya</tp:taxon-name-part></tp:taxon-name></italic> (Figure <xref ref-type="fig" rid="F51">51A–B</xref>); a few are more “<italic><tp:taxon-name><tp:taxon-name-part taxon-name-part-type="genus">Litophyton</tp:taxon-name-part></tp:taxon-name></italic>-like” (Figure <xref ref-type="fig" rid="F51">51C</xref>).</p></tp:treatment-sec><tp:treatment-sec sec-type="Remarks"><title>Remarks.</title><p>After the very short original description of <italic><tp:taxon-name><tp:taxon-name-part taxon-name-part-type="genus">Nephthya</tp:taxon-name-part> <tp:taxon-name-part taxon-name-part-type="species">savignyi</tp:taxon-name-part></tp:taxon-name></italic> by <xref ref-type="bibr" rid="B8">Ehrenberg (1834</xref>: 60), <xref ref-type="bibr" rid="B17">Klunzinger (1877</xref>: 35) identified a specimen from Koseir (Red Sea), as <italic><tp:taxon-name><tp:taxon-name-part taxon-name-part-type="genus">Spongodes</tp:taxon-name-part></tp:taxon-name></italic> (= <italic><tp:taxon-name><tp:taxon-name-part taxon-name-part-type="genus">Dendronephthya</tp:taxon-name-part></tp:taxon-name></italic>) <italic><tp:taxon-name><tp:taxon-name-part taxon-name-part-type="species">savignyi</tp:taxon-name-part></tp:taxon-name></italic>. <xref ref-type="bibr" rid="B22">Kükenthal (1905</xref>: 529) examined many specimens, 20 all together, including two specimens from the Berlin museum, one of them Ehrenberg's, “originalexemplar”, and one from the Stuttgart museum, Klunzinger's, specimen. Kükenthal mentioned little variability in all specimens examined and he also synonymized Holm's, <italic><tp:taxon-name><tp:taxon-name-part taxon-name-part-type="genus">Nephthya</tp:taxon-name-part> <tp:taxon-name-part taxon-name-part-type="species">jaegerskioeldi</tp:taxon-name-part></tp:taxon-name></italic> and <tp:taxon-name><tp:taxon-name-part taxon-name-part-type="genus">Nephthea</tp:taxon-name-part> <tp:taxon-name-part taxon-name-part-type="species">jaegerskioeldi</tp:taxon-name-part> <tp:taxon-name-part taxon-name-part-type="infraspecific-rank">var.</tp:taxon-name-part> <tp:taxon-name-part taxon-name-part-type="variety">microspina</tp:taxon-name-part></tp:taxon-name> with Ehrenberg's, <italic><tp:taxon-name><tp:taxon-name-part taxon-name-part-type="genus">Dendronephthya</tp:taxon-name-part> <tp:taxon-name-part taxon-name-part-type="species">savignyi</tp:taxon-name-part></tp:taxon-name></italic>, based on the presence of polyps in bundles. One of the type specimens of <italic><tp:taxon-name><tp:taxon-name-part taxon-name-part-type="genus">Nephthea</tp:taxon-name-part> <tp:taxon-name-part taxon-name-part-type="species">jaegerskioeldi</tp:taxon-name-part></tp:taxon-name></italic> has been re-examined; the colony and sclerites are presented in Figures <xref ref-type="fig" rid="F50">50D</xref>, <xref ref-type="fig" rid="F54">54</xref>–<xref ref-type="fig" rid="F55">55</xref>, and I agree with Kükenthal that the species should be synonymized with <tp:taxon-name><tp:taxon-name-part taxon-name-part-type="genus">Litophyton</tp:taxon-name-part> <tp:taxon-name-part taxon-name-part-type="uncertainty-rank">?</tp:taxon-name-part><tp:taxon-name-part taxon-name-part-type="species">savignyi</tp:taxon-name-part></tp:taxon-name>.</p><p>During my visit to the Berlin museum I was unable to find Ehrenberg's, specimen, later on Dr. Goetz Reinicke was so kind to provide me with photographs of a specimen that could be that particular one, though with a question mark (Figure <xref ref-type="fig" rid="F50">50A</xref>). Indeed doubts remain about the status of the Berlin specimen since it is almost 12 cm wide, while Kükenthal mentioned its width to be 8.5 cm.</p><p>The specimen described above is from the Vienna Museum (<named-content xmlns:xlink="http://www.w3.org/1999/xlink" content-type="dwc:institutional_code" xlink:type="simple">NHMW</named-content> 2407) (Figures <xref ref-type="fig" rid="F50">50B–C</xref>, <xref ref-type="fig" rid="F52">52</xref>–<xref ref-type="fig" rid="F53">53</xref>), and is probably one of the specimens examined by Kükenthal, as it was found at Tor (Red Sea) and <xref ref-type="bibr" rid="B22">Kükenthal (1905</xref>: 531) also examined material from that locality.</p><!--PageBreak--><p>Sclerites of <abbrev xmlns:xlink="http://www.w3.org/1999/xlink" content-type="institution" xlink:title="Zoological Museum, Department of Zoology, Tel Aviv University, 69978 Tel Aviv, Israel" xlink:type="simple">ZMTAU</abbrev> 26245 (Figure <xref ref-type="fig" rid="F51">51C</xref>) are presented to show their variation (Figures <xref ref-type="fig" rid="F56">56</xref>–<xref ref-type="fig" rid="F58">58</xref>).</p><p>Although not re-examined I consider <italic><tp:taxon-name><tp:taxon-name-part taxon-name-part-type="genus">Spongodes</tp:taxon-name-part> <tp:taxon-name-part taxon-name-part-type="species">albida</tp:taxon-name-part></tp:taxon-name></italic> Holm, 1894 synonymous with <tp:taxon-name><tp:taxon-name-part taxon-name-part-type="genus">Litophyton</tp:taxon-name-part> <tp:taxon-name-part taxon-name-part-type="uncertainty-rank">?</tp:taxon-name-part><tp:taxon-name-part taxon-name-part-type="species">savignyi</tp:taxon-name-part></tp:taxon-name>. The specimen is only a few cm long but features all the characters of <tp:taxon-name><tp:taxon-name-part taxon-name-part-type="genus">Litophyton</tp:taxon-name-part> <tp:taxon-name-part taxon-name-part-type="uncertainty-rank">?</tp:taxon-name-part><tp:taxon-name-part taxon-name-part-type="species">savignyi</tp:taxon-name-part></tp:taxon-name>, i.e. projecting supporting bundle, many small rodlets in the polyp stalk and large interior spindles.</p><p>In the Red Sea <tp:taxon-name><tp:taxon-name-part taxon-name-part-type="genus">Litophyton</tp:taxon-name-part> <tp:taxon-name-part taxon-name-part-type="uncertainty-rank">?</tp:taxon-name-part><tp:taxon-name-part taxon-name-part-type="species">savignyi</tp:taxon-name-part></tp:taxon-name> differs from all other <italic><tp:taxon-name><tp:taxon-name-part taxon-name-part-type="genus">Litophyton</tp:taxon-name-part></tp:taxon-name></italic> species in having polyps with a protruding supporting bundle giving the colony a prickly appearance. The polyps also make an acute angle with the stalk as is seen in the genus <italic><tp:taxon-name><tp:taxon-name-part taxon-name-part-type="genus">Stereonephthya</tp:taxon-name-part></tp:taxon-name></italic>. It can only be confused with two species of <italic><tp:taxon-name><tp:taxon-name-part taxon-name-part-type="genus">Stereonephthya</tp:taxon-name-part></tp:taxon-name></italic>, <italic><tp:taxon-name><tp:taxon-name-part taxon-name-part-type="genus">Stereonephthya</tp:taxon-name-part> <tp:taxon-name-part taxon-name-part-type="species">acaulis</tp:taxon-name-part></tp:taxon-name></italic> Verseveldt, 1973, and <italic><tp:taxon-name><tp:taxon-name-part taxon-name-part-type="genus">Stereonephthya</tp:taxon-name-part> <tp:taxon-name-part taxon-name-part-type="species">cundabiluensis</tp:taxon-name-part></tp:taxon-name></italic> Verseveldt, 1965. The latter always contains coloured sclerites but <italic><tp:taxon-name><tp:taxon-name-part taxon-name-part-type="genus">Stereonephthya</tp:taxon-name-part> <tp:taxon-name-part taxon-name-part-type="species">acaulis</tp:taxon-name-part></tp:taxon-name></italic> can have white colonies with colourless sclerites (<xref ref-type="bibr" rid="B60">Verseveldt 1973</xref>: 153). But it differs from <italic><tp:taxon-name><tp:taxon-name-part taxon-name-part-type="genus">Litophyton</tp:taxon-name-part> <tp:taxon-name-part taxon-name-part-type="species">savignyi</tp:taxon-name-part></tp:taxon-name></italic> in lacking oval tentacle sclerites, having differently shaped polyp stalk rodlets (<italic><tp:taxon-name><tp:taxon-name-part taxon-name-part-type="genus">Stereonephthya</tp:taxon-name-part></tp:taxon-name></italic>-type; Figs <xref ref-type="fig" rid="F13">13a</xref>, <xref ref-type="fig" rid="F14">14a</xref>, <xref ref-type="fig" rid="F15">15a</xref> in <xref ref-type="bibr" rid="B36">Ofwegen and Groenenberg (2007)</xref>), and having much smaller (up to 0.75 mm long), branched, less tuberculate, internal stalk spindles; see <xref ref-type="bibr" rid="B60">Verseveldt (1973</xref>: figs 33n, o).</p><p>
              <abbrev xmlns:xlink="http://www.w3.org/1999/xlink" content-type="institution" xlink:title="Zoological Museum, Department of Zoology, Tel Aviv University, 69978 Tel Aviv, Israel" xlink:type="simple">ZMTAU</abbrev> Co 34066, identified by me as <italic><tp:taxon-name><tp:taxon-name-part taxon-name-part-type="genus">Dendronephthya</tp:taxon-name-part> <tp:taxon-name-part taxon-name-part-type="species">savignyi</tp:taxon-name-part></tp:taxon-name></italic>, was used in a molecular study by <xref ref-type="bibr" rid="B29">McFadden et al (2011)</xref>. In that study it grouped with other <italic><tp:taxon-name><tp:taxon-name-part taxon-name-part-type="genus">Litophyton</tp:taxon-name-part></tp:taxon-name></italic> species, i.e. <italic><tp:taxon-name><tp:taxon-name-part taxon-name-part-type="genus">Litophyton</tp:taxon-name-part> <tp:taxon-name-part taxon-name-part-type="species">striatum</tp:taxon-name-part></tp:taxon-name></italic> (Kükenthal, 1903) (identified by me as <italic><tp:taxon-name><tp:taxon-name-part taxon-name-part-type="genus">Litophyton</tp:taxon-name-part> <tp:taxon-name-part taxon-name-part-type="species">elatensis</tp:taxon-name-part></tp:taxon-name></italic> (Verseveldt &amp; Cohen, 1971), <italic><tp:taxon-name><tp:taxon-name-part taxon-name-part-type="genus">Litophyton</tp:taxon-name-part> <tp:taxon-name-part taxon-name-part-type="species">acuticonicum</tp:taxon-name-part></tp:taxon-name></italic> Verseveldt, 1974, and <italic><tp:taxon-name><tp:taxon-name-part taxon-name-part-type="genus">Litophyton</tp:taxon-name-part> <tp:taxon-name-part taxon-name-part-type="species">acutifolium</tp:taxon-name-part></tp:taxon-name></italic> Verseveldt, 1974 (= <italic><tp:taxon-name><tp:taxon-name-part taxon-name-part-type="genus">Litophyton</tp:taxon-name-part> <tp:taxon-name-part taxon-name-part-type="species">viridis</tp:taxon-name-part></tp:taxon-name></italic>) rather than with other <italic><tp:taxon-name><tp:taxon-name-part taxon-name-part-type="genus">Dendronephthya</tp:taxon-name-part></tp:taxon-name></italic> species included in the study.</p><p>Unfortunately, <xref ref-type="bibr" rid="B52">Utinomi (1954a)</xref> designated <italic><tp:taxon-name><tp:taxon-name-part taxon-name-part-type="genus">Litophyton</tp:taxon-name-part> <tp:taxon-name-part taxon-name-part-type="species">savignyi</tp:taxon-name-part></tp:taxon-name></italic> as the type species for <italic><tp:taxon-name><tp:taxon-name-part taxon-name-part-type="genus">Dendronephthya</tp:taxon-name-part></tp:taxon-name></italic>, a genus with more than 250 nominal species. Following strict nomenclatural priority would cause widespread confusion within nephtheid taxonomy. To avoid changing of generic combinations and the confusion that it would cause, a case will be submitted to the International Commission on Zoological Nomenclature (<abbrev xmlns:xlink="http://www.w3.org/1999/xlink" content-type="institution" xlink:title="International Commission on Zoological Nomenclature" xlink:type="simple">ICZN</abbrev>) to preserve the name <italic><tp:taxon-name><tp:taxon-name-part taxon-name-part-type="genus">Dendronephthya</tp:taxon-name-part></tp:taxon-name></italic>, in the meanwhile the species will be cited as <tp:taxon-name><tp:taxon-name-part taxon-name-part-type="genus">Litophyton</tp:taxon-name-part> <tp:taxon-name-part taxon-name-part-type="uncertainty-rank">?</tp:taxon-name-part><tp:taxon-name-part taxon-name-part-type="species">savignyi</tp:taxon-name-part></tp:taxon-name>.</p><p>The two <italic><tp:taxon-name><tp:taxon-name-part taxon-name-part-type="genus">Nephthea</tp:taxon-name-part></tp:taxon-name></italic> species with projecting supporting bundle described by <xref ref-type="bibr" rid="B57">Verseveldt (1968)</xref> from Madagascar, <italic><tp:taxon-name><tp:taxon-name-part taxon-name-part-type="genus">Nephthea</tp:taxon-name-part> <tp:taxon-name-part taxon-name-part-type="species">aberrans</tp:taxon-name-part></tp:taxon-name></italic> and <italic><tp:taxon-name><tp:taxon-name-part taxon-name-part-type="genus">Nephthea</tp:taxon-name-part> <tp:taxon-name-part taxon-name-part-type="species">tixierae</tp:taxon-name-part></tp:taxon-name></italic>, I regard synonymous with <tp:taxon-name><tp:taxon-name-part taxon-name-part-type="genus">Litophyton</tp:taxon-name-part> <tp:taxon-name-part taxon-name-part-type="uncertainty-rank">?</tp:taxon-name-part><tp:taxon-name-part taxon-name-part-type="species">savignyi</tp:taxon-name-part></tp:taxon-name>. I consider the reported differences to represent intra-specific variation.</p></tp:treatment-sec><tp:treatment-sec><!--Section generated to contain objects referenced in tp:taxon-treatment.--><fig id="F1" position="float" orientation="portrait"><label>Figure 1.</label><caption><p>Polyp armatures. <bold>A</bold> <italic><tp:taxon-name><tp:taxon-name-part taxon-name-part-type="genus">Litophyton</tp:taxon-name-part> <tp:taxon-name-part taxon-name-part-type="species">savignyi</tp:taxon-name-part></tp:taxon-name></italic> <bold>B</bold> <italic><tp:taxon-name><tp:taxon-name-part taxon-name-part-type="genus">Litophyton</tp:taxon-name-part> <tp:taxon-name-part taxon-name-part-type="species">arboreum</tp:taxon-name-part></tp:taxon-name></italic> <bold>C</bold> <italic><tp:taxon-name><tp:taxon-name-part taxon-name-part-type="genus">Litophyton</tp:taxon-name-part> <tp:taxon-name-part taxon-name-part-type="species">filamentosum</tp:taxon-name-part></tp:taxon-name></italic> <bold>D</bold> <italic><tp:taxon-name><tp:taxon-name-part taxon-name-part-type="genus">Litophyton</tp:taxon-name-part> <tp:taxon-name-part taxon-name-part-type="species">curvum</tp:taxon-name-part></tp:taxon-name></italic> <bold>E</bold> <italic><tp:taxon-name><tp:taxon-name-part taxon-name-part-type="genus">Litophyton</tp:taxon-name-part> <tp:taxon-name-part taxon-name-part-type="species">maldivensis</tp:taxon-name-part></tp:taxon-name></italic> <bold>F</bold> <italic><tp:taxon-name><tp:taxon-name-part taxon-name-part-type="genus">Litophyton</tp:taxon-name-part> <tp:taxon-name-part taxon-name-part-type="species">viridis</tp:taxon-name-part></tp:taxon-name></italic> <bold>G</bold> <italic><tp:taxon-name><tp:taxon-name-part taxon-name-part-type="genus">Litophyton</tp:taxon-name-part> <tp:taxon-name-part taxon-name-part-type="species">bumastum</tp:taxon-name-part></tp:taxon-name></italic> <bold>H</bold> <italic><tp:taxon-name><tp:taxon-name-part taxon-name-part-type="genus">Litophyton</tp:taxon-name-part> <tp:taxon-name-part taxon-name-part-type="species">acuticonicum</tp:taxon-name-part></tp:taxon-name></italic>; all lateral views, except <bold>B</bold> which is an adaxial view. Figures <bold>C, G</bold> are from <xref ref-type="bibr" rid="B60">Verseveldt (1973)</xref>.</p></caption><graphic xmlns:xlink="http://www.w3.org/1999/xlink" xlink:href="zookeys-567-001-g001.jpg" position="float" orientation="portrait" xlink:type="simple" id="oo_78693.jpg"/></fig><fig id="F50" position="float" orientation="portrait"><label>Figure 50.</label><caption><p>
              <tp:taxon-name><tp:taxon-name-part taxon-name-part-type="genus">Litophyton</tp:taxon-name-part> <tp:taxon-name-part taxon-name-part-type="uncertainty-rank">?</tp:taxon-name-part><tp:taxon-name-part taxon-name-part-type="species">savignyi</tp:taxon-name-part></tp:taxon-name> (Ehrenberg, 1834). <bold>A</bold> Probable holotype <named-content xmlns:xlink="http://www.w3.org/1999/xlink" content-type="dwc:institutional_code" xlink:type="simple">ZMB</named-content> Cni 251 <bold>B–C</bold> <named-content xmlns:xlink="http://www.w3.org/1999/xlink" content-type="dwc:institutional_code" xlink:type="simple">NHMW</named-content> 2407 <bold>B</bold> <italic><tp:taxon-name><tp:taxon-name-part taxon-name-part-type="genus">Litophyton</tp:taxon-name-part> <tp:taxon-name-part taxon-name-part-type="species">savignyi</tp:taxon-name-part></tp:taxon-name></italic> <bold>C</bold> <italic><tp:taxon-name><tp:taxon-name-part taxon-name-part-type="genus">Dendronephthya</tp:taxon-name-part></tp:taxon-name></italic> spec. <bold>D</bold> <named-content xmlns:xlink="http://www.w3.org/1999/xlink" content-type="dwc:institutional_code" xlink:type="simple">UUZM</named-content> 417, type <italic><tp:taxon-name><tp:taxon-name-part taxon-name-part-type="genus">Nephthya</tp:taxon-name-part> <tp:taxon-name-part taxon-name-part-type="species">jaegerskioeldi</tp:taxon-name-part></tp:taxon-name></italic>.</p></caption><graphic xmlns:xlink="http://www.w3.org/1999/xlink" xlink:href="zookeys-567-001-g050.jpg" position="float" orientation="portrait" xlink:type="simple" id="oo_78783.jpg"/></fig><fig id="F51" position="float" orientation="portrait"><label>Figure 51.</label><caption><p>
              <tp:taxon-name><tp:taxon-name-part taxon-name-part-type="genus">Litophyton</tp:taxon-name-part> <tp:taxon-name-part taxon-name-part-type="uncertainty-rank">?</tp:taxon-name-part><tp:taxon-name-part taxon-name-part-type="species">savignyi</tp:taxon-name-part></tp:taxon-name> (Ehrenberg, 1834). <bold>A</bold> <abbrev xmlns:xlink="http://www.w3.org/1999/xlink" content-type="institution" xlink:title="Zoological Museum, Department of Zoology, Tel Aviv University, 69978 Tel Aviv, Israel" xlink:type="simple">ZMTAU</abbrev> Co 25829 <bold>B</bold> <abbrev xmlns:xlink="http://www.w3.org/1999/xlink" content-type="institution" xlink:title="Zoological Museum, Department of Zoology, Tel Aviv University, 69978 Tel Aviv, Israel" xlink:type="simple">ZMTAU</abbrev> Co 34067 <bold>C</bold> <abbrev xmlns:xlink="http://www.w3.org/1999/xlink" content-type="institution" xlink:title="Zoological Museum, Department of Zoology, Tel Aviv University, 69978 Tel Aviv, Israel" xlink:type="simple">ZMTAU</abbrev> Co 26245.</p></caption><graphic xmlns:xlink="http://www.w3.org/1999/xlink" xlink:href="zookeys-567-001-g051.jpg" position="float" orientation="portrait" xlink:type="simple" id="oo_78784.jpg"/></fig><fig id="F52" position="float" orientation="portrait"><label>Figure 52.</label><caption><p>
              <tp:taxon-name><tp:taxon-name-part taxon-name-part-type="genus">Litophyton</tp:taxon-name-part> <tp:taxon-name-part taxon-name-part-type="uncertainty-rank">?</tp:taxon-name-part><tp:taxon-name-part taxon-name-part-type="species">savignyi</tp:taxon-name-part></tp:taxon-name> (Ehrenberg, 1834), <named-content xmlns:xlink="http://www.w3.org/1999/xlink" content-type="dwc:institutional_code" xlink:type="simple">NHMW</named-content> 2407. <bold>A</bold> lateral view of polyp armature <bold>B</bold> polyp body spindles <bold>C</bold> tentacle rodlets <bold>D</bold> supporting bundle spindles (partly) <bold>E</bold> rodlets from polyp stalk <bold>F</bold> spindles of interior base of stalk. Scale at <bold>B</bold> also applies to <bold>D</bold>, scale at <bold>E</bold> also to <bold>C</bold>.</p></caption><graphic xmlns:xlink="http://www.w3.org/1999/xlink" xlink:href="zookeys-567-001-g052.jpg" position="float" orientation="portrait" xlink:type="simple" id="oo_78785.jpg"/></fig><fig id="F53" position="float" orientation="portrait"><label>Figure 53.</label><caption><p>
              <tp:taxon-name><tp:taxon-name-part taxon-name-part-type="genus">Litophyton</tp:taxon-name-part> <tp:taxon-name-part taxon-name-part-type="uncertainty-rank">?</tp:taxon-name-part><tp:taxon-name-part taxon-name-part-type="species">savignyi</tp:taxon-name-part></tp:taxon-name> (Ehrenberg, 1834), <named-content xmlns:xlink="http://www.w3.org/1999/xlink" content-type="dwc:institutional_code" xlink:type="simple">NHMW</named-content> 2407. <bold>A</bold> sclerites surface layer base of stalk <bold>B</bold> spindles interior base of stalk.</p></caption><graphic xmlns:xlink="http://www.w3.org/1999/xlink" xlink:href="zookeys-567-001-g053.jpg" position="float" orientation="portrait" xlink:type="simple" id="oo_78789.jpg"/></fig><fig id="F54" position="float" orientation="portrait"><label>Figure 54.</label><caption><p>
              <tp:taxon-name><tp:taxon-name-part taxon-name-part-type="genus">Litophyton</tp:taxon-name-part> <tp:taxon-name-part taxon-name-part-type="uncertainty-rank">?</tp:taxon-name-part><tp:taxon-name-part taxon-name-part-type="species">savignyi</tp:taxon-name-part></tp:taxon-name> (Ehrenberg, 1834), <named-content xmlns:xlink="http://www.w3.org/1999/xlink" content-type="dwc:institutional_code" xlink:type="simple">UUZM</named-content> 417, type of <italic><tp:taxon-name><tp:taxon-name-part taxon-name-part-type="genus">Nephthya</tp:taxon-name-part> <tp:taxon-name-part taxon-name-part-type="species">jaegerskioeldi</tp:taxon-name-part></tp:taxon-name></italic>. <bold>A</bold> lateral views of polyp armature <bold>B</bold> polyp body spindles <bold>C</bold> supporting bundle spindle (partly) <bold>D</bold> tentacle rodlets <bold>E</bold> rodlets from polyp stalk. Scale at <bold>B</bold> also applies to <bold>C</bold>, scale at <bold>D</bold> also to <bold>E</bold>.</p></caption><graphic xmlns:xlink="http://www.w3.org/1999/xlink" xlink:href="zookeys-567-001-g054.jpg" position="float" orientation="portrait" xlink:type="simple" id="oo_78790.jpg"/></fig><fig id="F55" position="float" orientation="portrait"><label>Figure 55.</label><caption><p>
              <tp:taxon-name><tp:taxon-name-part taxon-name-part-type="genus">Litophyton</tp:taxon-name-part> <tp:taxon-name-part taxon-name-part-type="uncertainty-rank">?</tp:taxon-name-part><tp:taxon-name-part taxon-name-part-type="species">savignyi</tp:taxon-name-part></tp:taxon-name> (Ehrenberg, 1834), <named-content xmlns:xlink="http://www.w3.org/1999/xlink" content-type="dwc:institutional_code" xlink:type="simple">UUZM</named-content> 417, type of <italic><tp:taxon-name><tp:taxon-name-part taxon-name-part-type="genus">Nephthya</tp:taxon-name-part> <tp:taxon-name-part taxon-name-part-type="species">jaegerskioeldi</tp:taxon-name-part></tp:taxon-name></italic>. <bold>A</bold> sclerites surface layer base of stalk <bold>B–C</bold> spindles interior base of stalk. Scale at <bold>C</bold> only applies to <bold>C</bold>.</p></caption><graphic xmlns:xlink="http://www.w3.org/1999/xlink" xlink:href="zookeys-567-001-g055.jpg" position="float" orientation="portrait" xlink:type="simple" id="oo_78791.jpg"/></fig><fig id="F56" position="float" orientation="portrait"><label>Figure 56.</label><caption><p>
              <tp:taxon-name><tp:taxon-name-part taxon-name-part-type="genus">Litophyton</tp:taxon-name-part> <tp:taxon-name-part taxon-name-part-type="uncertainty-rank">?</tp:taxon-name-part><tp:taxon-name-part taxon-name-part-type="species">savignyi</tp:taxon-name-part></tp:taxon-name> (Ehrenberg, 1834), <abbrev xmlns:xlink="http://www.w3.org/1999/xlink" content-type="institution" xlink:title="Zoological Museum, Department of Zoology, Tel Aviv University, 69978 Tel Aviv, Israel" xlink:type="simple">ZMTAU</abbrev> 26245. <bold>A</bold> tentacle rodlets <bold>B–C</bold> polyp body spindles <bold>D</bold> rodlets from polyp stalk <bold>E–G</bold> sclerites surface layer top of stalk. Scale at <bold>B</bold> also applies to <bold>F</bold>, scale at <bold>E</bold> also to <bold>C</bold>, scale at <bold>A</bold> also to <bold>D</bold>.</p></caption><graphic xmlns:xlink="http://www.w3.org/1999/xlink" xlink:href="zookeys-567-001-g056.jpg" position="float" orientation="portrait" xlink:type="simple" id="oo_78792.jpg"/></fig><fig id="F57" position="float" orientation="portrait"><label>Figure 57.</label><caption><p>
              <tp:taxon-name><tp:taxon-name-part taxon-name-part-type="genus">Litophyton</tp:taxon-name-part> <tp:taxon-name-part taxon-name-part-type="uncertainty-rank">?</tp:taxon-name-part><tp:taxon-name-part taxon-name-part-type="species">savignyi</tp:taxon-name-part></tp:taxon-name> (Ehrenberg, 1834), <abbrev xmlns:xlink="http://www.w3.org/1999/xlink" content-type="institution" xlink:title="Zoological Museum, Department of Zoology, Tel Aviv University, 69978 Tel Aviv, Israel" xlink:type="simple">ZMTAU</abbrev> 26245. <bold>A–B</bold> sclerites surface layer base of stalk.</p></caption><graphic xmlns:xlink="http://www.w3.org/1999/xlink" xlink:href="zookeys-567-001-g057.jpg" position="float" orientation="portrait" xlink:type="simple" id="oo_78796.jpg"/></fig><fig id="F58" position="float" orientation="portrait"><label>Figure 58.</label><caption><p>
              <tp:taxon-name><tp:taxon-name-part taxon-name-part-type="genus">Litophyton</tp:taxon-name-part> <tp:taxon-name-part taxon-name-part-type="uncertainty-rank">?</tp:taxon-name-part><tp:taxon-name-part taxon-name-part-type="species">savignyi</tp:taxon-name-part></tp:taxon-name> (Ehrenberg, 1834), <abbrev xmlns:xlink="http://www.w3.org/1999/xlink" content-type="institution" xlink:title="Zoological Museum, Department of Zoology, Tel Aviv University, 69978 Tel Aviv, Israel" xlink:type="simple">ZMTAU</abbrev> 26245. <bold>A</bold> spindles interior base of stalk <bold>B</bold> tubercles on spindle.</p></caption><graphic xmlns:xlink="http://www.w3.org/1999/xlink" xlink:href="zookeys-567-001-g058.jpg" position="float" orientation="portrait" xlink:type="simple" id="oo_78797.jpg"/></fig><fig id="F13" position="float" orientation="portrait"><label>Figure 13.</label><caption><p>
              <italic><tp:taxon-name><tp:taxon-name-part taxon-name-part-type="genus">Litophyton</tp:taxon-name-part> <tp:taxon-name-part taxon-name-part-type="species">arboreum</tp:taxon-name-part></tp:taxon-name></italic> Forskål, 1775, neotype <abbrev xmlns:xlink="http://www.w3.org/1999/xlink" content-type="institution" xlink:title="Zoological Museum, Department of Zoology, Tel Aviv University, 69978 Tel Aviv, Israel" xlink:type="simple">ZMTAU</abbrev> Co 26246, polyp armature. <bold>A</bold> adaxial view <bold>B</bold> lateral view.</p></caption><graphic xmlns:xlink="http://www.w3.org/1999/xlink" xlink:href="zookeys-567-001-g013.jpg" position="float" orientation="portrait" xlink:type="simple" id="oo_78715.jpg"/></fig><fig id="F14" position="float" orientation="portrait"><label>Figure 14.</label><caption><p>
              <italic><tp:taxon-name><tp:taxon-name-part taxon-name-part-type="genus">Litophyton</tp:taxon-name-part> <tp:taxon-name-part taxon-name-part-type="species">arboreum</tp:taxon-name-part></tp:taxon-name></italic> Forskål, 1775, neotype <abbrev xmlns:xlink="http://www.w3.org/1999/xlink" content-type="institution" xlink:title="Zoological Museum, Department of Zoology, Tel Aviv University, 69978 Tel Aviv, Israel" xlink:type="simple">ZMTAU</abbrev> Co 26246. <bold>A</bold> spindles of supporting bundle <bold>B</bold> small polyp body sclerites <bold>C</bold> large polyp body spindles <bold>D</bold> tentacle rodlets <bold>E</bold> polyp stalk scales <bold>F</bold> sclerites surface layer top of stalk. Scale at <bold>A</bold> also applies to <bold>C</bold>, scale at <bold>D</bold> also to <bold>B</bold> and <bold>F</bold>.</p></caption><graphic xmlns:xlink="http://www.w3.org/1999/xlink" xlink:href="zookeys-567-001-g014.jpg" position="float" orientation="portrait" xlink:type="simple" id="oo_78716.jpg"/></fig><fig id="F15" position="float" orientation="portrait"><label>Figure 15.</label><caption><p>
              <italic><tp:taxon-name><tp:taxon-name-part taxon-name-part-type="genus">Litophyton</tp:taxon-name-part> <tp:taxon-name-part taxon-name-part-type="species">arboreum</tp:taxon-name-part></tp:taxon-name></italic> Forskål, 1775, neotype <abbrev xmlns:xlink="http://www.w3.org/1999/xlink" content-type="institution" xlink:title="Zoological Museum, Department of Zoology, Tel Aviv University, 69978 Tel Aviv, Israel" xlink:type="simple">ZMTAU</abbrev> Co 26246. <bold>A</bold> sclerites of surface layer top of stalk <bold>B–C</bold> sclerites of surface layer base of stalk.</p></caption><graphic xmlns:xlink="http://www.w3.org/1999/xlink" xlink:href="zookeys-567-001-g015.jpg" position="float" orientation="portrait" xlink:type="simple" id="oo_78719.jpg"/></fig></tp:treatment-sec><ref-list><ref id="B60"><mixed-citation xmlns:xlink="http://www.w3.org/1999/xlink" xlink:type="simple">
          <person-group><name name-style="western"><surname>Verseveldt</surname><given-names>J</given-names></name></person-group> (<year>1973</year>) <article-title><tp:taxon-name><tp:taxon-name-part taxon-name-part-type="subclass">Octocorallia</tp:taxon-name-part></tp:taxon-name> from north-western Madagascar (Part IIIa-d).</article-title> <source>Proceedings Koninklijke Nederlandse Akademie van Wetenschappen</source>, <publisher-loc>Amsterdam</publisher-loc>, <series>Series C</series>, <volume>76</volume>(<issue>1</issue>): <fpage>69</fpage>–<lpage>171</lpage>.</mixed-citation></ref><ref id="B17"><mixed-citation xmlns:xlink="http://www.w3.org/1999/xlink" xlink:type="simple">
          <person-group><name name-style="western"><surname>Klunzinger</surname><given-names>CB</given-names></name></person-group> (<year>1877</year>) <source>Die Korallthiere des Rothen Meeres. I. Die Alcyonarien und Malacodermen</source>. <publisher-name>Verlag der Gutmann’schen Buchhandlung (Otto Enslin)</publisher-name>, <publisher-loc>Berlin</publisher-loc>.</mixed-citation></ref><ref id="B22"><mixed-citation xmlns:xlink="http://www.w3.org/1999/xlink" xlink:type="simple">
          <person-group><name name-style="western"><surname>Kükenthal</surname><given-names>W</given-names></name></person-group> (<year>1905</year>) <article-title>Versuch einer Revision der Alcyonaceen. 2. Die Familie der Nephthyiden. 2 Teil. Die Gattungen <italic><tp:taxon-name><tp:taxon-name-part taxon-name-part-type="genus">Dendronephthya</tp:taxon-name-part></tp:taxon-name></italic> n.g. und <italic><tp:taxon-name><tp:taxon-name-part taxon-name-part-type="genus">Stereonephthya</tp:taxon-name-part></tp:taxon-name></italic> n.g.</article-title> <source>Zoologische Jahrbücher (Syst.)</source> <volume>21</volume>(<issue>5/6</issue>): <fpage>503</fpage>–<lpage>726</lpage>.</mixed-citation></ref><ref id="B29"><mixed-citation xmlns:xlink="http://www.w3.org/1999/xlink" xlink:type="simple">
          <person-group><name name-style="western"><surname>McFadden</surname><given-names>CS</given-names></name><name name-style="western"><surname>Benayahu</surname><given-names>Y</given-names></name><name name-style="western"><surname>Pante</surname><given-names>E</given-names></name><name name-style="western"><surname>Thoma</surname><given-names>JN</given-names></name><name name-style="western"><surname>Nevarez</surname><given-names>PA</given-names></name><name name-style="western"><surname>France</surname><given-names>SC</given-names></name></person-group> (<year>2011</year>) <article-title>Limitations of mitochondrial gene barcoding in the cnidarian sub-class <tp:taxon-name><tp:taxon-name-part taxon-name-part-type="subclass">Octocorallia</tp:taxon-name-part></tp:taxon-name>.</article-title> <source>Molecular Ecology Resources</source> <volume>11</volume>: <fpage>19</fpage>–<lpage>31</lpage>. doi: <ext-link xlink:type="simple" ext-link-type="doi" xlink:href="10.1111/j.1755-0998.2010.02875.x">10.1111/j.1755-0998.2010.02875.x</ext-link></mixed-citation></ref><ref id="B21"><mixed-citation xmlns:xlink="http://www.w3.org/1999/xlink" xlink:type="simple">
          <person-group><name name-style="western"><surname>Kükenthal</surname><given-names>W</given-names></name></person-group> (<year>1903</year>) <article-title>Versuch einer Revision der Alcyonarien. 2. Die Familie der Nephthyiden 1. Theil.</article-title> <source>Zoologische (Syst.)</source> <volume>19</volume>(<issue>1</issue>): <fpage>99</fpage>–<lpage>178</lpage>.</mixed-citation></ref><ref id="B45"><mixed-citation xmlns:xlink="http://www.w3.org/1999/xlink" xlink:type="simple">
          <person-group><name name-style="western"><surname>Thomson</surname><given-names>JA</given-names></name><name name-style="western"><surname>McQueen</surname><given-names>JM</given-names></name></person-group> (<year>1908</year>) <article-title>Reports on the marine biology of the Sudanese Red Sea.-VII. The Alcyonarians. Journal of the Linnean.</article-title> <source>Society London</source> <volume>31</volume>(<issue>204</issue>): <fpage>48</fpage>–<lpage>75</lpage>.</mixed-citation></ref><ref id="B43"><mixed-citation xmlns:xlink="http://www.w3.org/1999/xlink" xlink:type="simple">
          <person-group><name name-style="western"><surname>Thomson</surname><given-names>JA</given-names></name><name name-style="western"><surname>Dean</surname><given-names>LM</given-names></name></person-group> (<year>1931</year>) <article-title>The <tp:taxon-name><tp:taxon-name-part taxon-name-part-type="order">Alcyonacea</tp:taxon-name-part></tp:taxon-name> of the Siboga Expedition with an addendum to the <tp:taxon-name><tp:taxon-name-part taxon-name-part-type="order">Gorgonacea</tp:taxon-name-part></tp:taxon-name>.</article-title> <source>Siboga Expedition monographs</source> <volume>13d</volume>: <fpage>1</fpage>–<lpage>227</lpage>.</mixed-citation></ref><ref id="B38"><mixed-citation xmlns:xlink="http://www.w3.org/1999/xlink" xlink:type="simple">
          <person-group><name name-style="western"><surname>Roxas</surname><given-names>HA</given-names></name></person-group> (<year>1933</year>) <article-title>Philippine Alcyonaria, II. The Families <tp:taxon-name><tp:taxon-name-part taxon-name-part-type="family">Alcyoniidae</tp:taxon-name-part></tp:taxon-name> and <tp:taxon-name><tp:taxon-name-part taxon-name-part-type="family">Nephthyidae</tp:taxon-name-part></tp:taxon-name>.</article-title> <source>Philippine Journal of Science</source> <volume>50</volume>(<issue>4</issue>): <fpage>345</fpage>–<lpage>470</lpage>.</mixed-citation></ref><ref id="B56"><mixed-citation xmlns:xlink="http://www.w3.org/1999/xlink" xlink:type="simple">
          <person-group><name name-style="western"><surname>Verseveldt</surname><given-names>J</given-names></name></person-group> (<year>1966</year>) <article-title>Biological Results of the Snellius Expedition XXII. <tp:taxon-name><tp:taxon-name-part taxon-name-part-type="subclass">Octocorallia</tp:taxon-name-part></tp:taxon-name> from the Malay Archipelago (Part II).</article-title> <source>Zoologische Verhandelingen Leiden</source> <volume>80</volume>: <fpage>1</fpage>–<lpage>109</lpage>.</mixed-citation></ref><ref id="B49"><mixed-citation xmlns:xlink="http://www.w3.org/1999/xlink" xlink:type="simple">
          <person-group><name name-style="western"><surname>Tixier-Durivault</surname><given-names>A</given-names></name></person-group> (<year>1970b</year>) <article-title>Les Octocoralliaires de Nouvelle-Caledonie.</article-title> <source>L’Expedition francaise sur les recifs coralliens de la Nouvelle-Caledonie</source> <volume>4</volume>: <fpage>171</fpage>–<lpage>350</lpage>.</mixed-citation></ref><ref id="B61"><mixed-citation xmlns:xlink="http://www.w3.org/1999/xlink" xlink:type="simple">
          <person-group><name name-style="western"><surname>Verseveldt</surname><given-names>J</given-names></name></person-group> (<year>1974a</year>) <article-title><tp:taxon-name><tp:taxon-name-part taxon-name-part-type="subclass">Octocorallia</tp:taxon-name-part></tp:taxon-name> from new Caledonia.</article-title> <source>Zoologische Mededelingen Leiden</source> <volume>48</volume>: <fpage>95</fpage>–<lpage>122</lpage>.</mixed-citation></ref><ref id="B65"><mixed-citation xmlns:xlink="http://www.w3.org/1999/xlink" xlink:type="simple">
          <person-group><name name-style="western"><surname>Verseveldt</surname><given-names>J</given-names></name></person-group> (<year>1977c</year>) <article-title>Australian <tp:taxon-name><tp:taxon-name-part taxon-name-part-type="subclass">Octocorallia</tp:taxon-name-part></tp:taxon-name> (<tp:taxon-name><tp:taxon-name-part taxon-name-part-type="phylum">Coelenterata</tp:taxon-name-part></tp:taxon-name>).</article-title> <source>Australian Journal of Marine and Freshwater Research</source> <volume>28</volume>: <fpage>171</fpage>–<lpage>240</lpage>. doi: <ext-link xlink:type="simple" ext-link-type="doi" xlink:href="10.1071/MF9770171">10.1071/MF9770171</ext-link></mixed-citation></ref><ref id="B16"><mixed-citation xmlns:xlink="http://www.w3.org/1999/xlink" xlink:type="simple">
          <person-group><name name-style="western"><surname>Imahara</surname><given-names>Y</given-names></name></person-group> (<year>1996</year>) <article-title>Previously recorded octocorals from Japan and adjacent seas.</article-title> <source>Precious Corals &amp; Octocoral Research</source> <volume>4-5</volume>: <fpage>17</fpage>–<lpage>44</lpage>.</mixed-citation></ref><ref id="B31"><mixed-citation xmlns:xlink="http://www.w3.org/1999/xlink" xlink:type="simple">
          <person-group><name name-style="western"><surname>Ofwegen</surname><given-names>LP van</given-names></name></person-group> (<year>1996</year>) <article-title><tp:taxon-name><tp:taxon-name-part taxon-name-part-type="subclass">Octocorallia</tp:taxon-name-part></tp:taxon-name> from the Bismarck Sea (part 2).</article-title> <source>Zoologische Mededelingen Leiden</source> <volume>70</volume>(<issue>13</issue>): <fpage>207</fpage>–<lpage>215</lpage>.</mixed-citation></ref><ref id="B50"><mixed-citation xmlns:xlink="http://www.w3.org/1999/xlink" xlink:type="simple">
          <person-group><name name-style="western"><surname>Tixier-Durivault</surname><given-names>A</given-names></name></person-group> (<year>1972</year>) <article-title>Nouvel rapport d’octocoralliaires de Madagascar et des îles avoisinantes.</article-title> <source>Téthys</source>, <supplement>supplement</supplement> <volume>3</volume>: <fpage>11</fpage>–<lpage>68</lpage>.</mixed-citation></ref><ref id="B8"><mixed-citation xmlns:xlink="http://www.w3.org/1999/xlink" xlink:type="simple">
          <person-group><name name-style="western"><surname>Ehrenberg</surname><given-names>CG</given-names></name></person-group> (<year>1834</year>) <article-title>Beiträge zur physiologischen Kenntniss der Corallenthiere im allgemeinen, und besonders des rothen Meeres, nebst einem Versuche zur physiologischen Systematik derselben.</article-title> <source>Abhandlungen der Königlichen Akademie der Wissenschaften zu Berlin Aus dem Jahre 1832</source> <volume>Erster Theil</volume>, <fpage>225</fpage>–<lpage>380</lpage>.</mixed-citation></ref><ref id="B36"><mixed-citation xmlns:xlink="http://www.w3.org/1999/xlink" xlink:type="simple">
          <person-group><name name-style="western"><surname>Ofwegen</surname><given-names>LP van</given-names></name><name name-style="western"><surname>Groenenberg</surname><given-names>DSJ</given-names></name></person-group> (<year>2007</year>) <article-title>A centuries old problem in nephtheid taxonomy approached using DNA data (<tp:taxon-name><tp:taxon-name-part taxon-name-part-type="phylum">Coelenterata</tp:taxon-name-part></tp:taxon-name>: <tp:taxon-name><tp:taxon-name-part taxon-name-part-type="order">Alcyonacea</tp:taxon-name-part></tp:taxon-name>).</article-title> <source>Contributions to Zoology</source> <volume>76</volume>(<issue>3</issue>): <fpage>153</fpage>–<lpage>178</lpage>.</mixed-citation></ref><ref id="B52"><mixed-citation xmlns:xlink="http://www.w3.org/1999/xlink" xlink:type="simple">
          <person-group><name name-style="western"><surname>Utinomi</surname><given-names>H</given-names></name></person-group> (<year>1954a</year>) <article-title><italic><tp:taxon-name><tp:taxon-name-part taxon-name-part-type="genus">Dendronephthya</tp:taxon-name-part></tp:taxon-name></italic> of Japan, II. New species and new records of <italic><tp:taxon-name><tp:taxon-name-part taxon-name-part-type="genus">Dendronephthya</tp:taxon-name-part></tp:taxon-name></italic> and the allied <italic><tp:taxon-name><tp:taxon-name-part taxon-name-part-type="genus">Stereonephthya</tp:taxon-name-part></tp:taxon-name></italic> from Kii region.</article-title> <source>Publications of the Seto Marine Biological Laboratory</source> <volume>3</volume>(<issue>3</issue>): <fpage>319</fpage>–<lpage>338</lpage>.</mixed-citation></ref><ref id="B57"><mixed-citation xmlns:xlink="http://www.w3.org/1999/xlink" xlink:type="simple">
          <person-group><name name-style="western"><surname>Verseveldt</surname><given-names>J</given-names></name></person-group> (<year>1968</year>) <article-title>Preliminary note on some new <tp:taxon-name><tp:taxon-name-part taxon-name-part-type="subclass">Octocorallia</tp:taxon-name-part></tp:taxon-name> from Madagascar.</article-title> <source>Proceedings Koninklijke Nederlandse Akademie van Wetenschappen</source>, <publisher-loc>Amsterdam</publisher-loc>, <series>Series C</series>, <volume>71</volume>(<issue>1</issue>): <fpage>52</fpage>–<lpage>59</lpage>.</mixed-citation></ref></ref-list></tp:taxon-treatment>
