# Supplementary material for: The genus Litophyton Forskål, 1775 (Octocorallia, Alcyonacea, Nephtheidae) in the Red Sea and the western Indian Ocean
Source: Zookeys. 2016 Feb 22;(567):1–128. doi: 10.3897/zookeys.567.7212 (PMC4829695; doi:10.3897/zookeys.567.7212)
Supplement: XML Treatment for Litophyton simulatum [file zookeys.567.7212-treatment12.xml]

<!DOCTYPE tp:taxon-treatment
  PUBLIC "-//TaxonX//DTD Taxonomic Treatment Publishing DTD v0 20100105//EN" "tax-treatment-NSO.dtd">
<tp:taxon-treatment xmlns:tp="http://www.plazi.org/taxpub"><tp:treatment-meta><kwd-group><label>Taxon classification</label><kwd><named-content content-type="kingdom">Animalia</named-content></kwd><kwd><named-content content-type="order">Alcyonacea</named-content></kwd><kwd><named-content content-type="family">Nephtheidae</named-content></kwd></kwd-group><mixed-citation publication-type="journal"><person-group><name><surname>van Ofwegen</surname><given-names>Leen P.</given-names></name></person-group><article-title>The genus <italic><tp:taxon-name><tp:taxon-name-part taxon-name-part-type="genus">Litophyton</tp:taxon-name-part></tp:taxon-name></italic> Forskål, 1775 (<tp:taxon-name><tp:taxon-name-part taxon-name-part-type="subclass">Octocorallia</tp:taxon-name-part></tp:taxon-name>, <tp:taxon-name><tp:taxon-name-part taxon-name-part-type="order">Alcyonacea</tp:taxon-name-part></tp:taxon-name>, <tp:taxon-name><tp:taxon-name-part taxon-name-part-type="family">Nephtheidae</tp:taxon-name-part></tp:taxon-name>) in the Red Sea and the western Indian Ocean</article-title><source>Zookeys</source><day>22</day><month>2</month><year>2016</year><volume>2016</volume><issue>567</issue><fpage>1</fpage><lpage>128</lpage><pub-id pub-id-type="doi">10.3897/zookeys.567.7212</pub-id></mixed-citation></tp:treatment-meta><tp:nomenclature><tp:taxon-name>
              <tp:taxon-name-part taxon-name-part-type="genus">Litophyton</tp:taxon-name-part>
              <tp:taxon-name-part taxon-name-part-type="species">simulatum</tp:taxon-name-part>
            </tp:taxon-name><tp:taxon-authority>(Verseveldt, 1970)</tp:taxon-authority><xref ref-type="fig" rid="F2">Figures 2D</xref><xref ref-type="fig" rid="F59">, 59</xref><xref ref-type="fig" rid="F60">, 60</xref><xref ref-type="fig" rid="F61">, 61</xref><xref ref-type="fig" rid="F62">, 62</xref><xref ref-type="fig" rid="F63">, 63</xref><xref ref-type="fig" rid="F64">, 64</xref><xref ref-type="fig" rid="F65">, 65</xref><xref ref-type="fig" rid="F66">, 66</xref><xref ref-type="fig" rid="F67">, 67</xref><xref ref-type="fig" rid="F68">, 68</xref><xref ref-type="fig" rid="F69">, 69</xref><tp:nomenclature-citation-list><tp:nomenclature-citation><tp:taxon-name><tp:taxon-name-part taxon-name-part-type="genus">Nephthya</tp:taxon-name-part> <tp:taxon-name-part taxon-name-part-type="species">striata</tp:taxon-name-part></tp:taxon-name><comment> (in part) Kükenthal, 1903: 166, pl. 7 fig. 12, pl. 9 fig. 60 (Red Sea).</comment></tp:nomenclature-citation><tp:nomenclature-citation><tp:taxon-name><tp:taxon-name-part taxon-name-part-type="genus">Nephthea</tp:taxon-name-part> <tp:taxon-name-part taxon-name-part-type="species">simulata</tp:taxon-name-part></tp:taxon-name><comment> Verseveldt, 1970: 221, figs 7–8, pl. 2 fig. 1 (Et Tur, Gulf of Suez).</comment></tp:nomenclature-citation></tp:nomenclature-citation-list></tp:nomenclature><tp:treatment-sec sec-type="material"><title>Material examined.</title><p>
              <bold><named-content xmlns:xlink="http://www.w3.org/1999/xlink" content-type="dwc:institutional_code" xlink:type="simple">RMNH</named-content> Coel. 6822</bold>, <bold>part of holotype</bold>, Red Sea, Gulf of Suez, Et Tur, 6 July 1969, coll. L. Fishelson; <bold><named-content xmlns:xlink="http://www.w3.org/1999/xlink" content-type="dwc:institutional_code" xlink:type="simple">RMNH</named-content> Coel. 8921</bold>, Red Sea, Gulf of Suez, Abu Zanima, 12 June 1968, coll. Hebrew Univ.-Smiths. Red Sea project (identified as <italic><tp:taxon-name><tp:taxon-name-part taxon-name-part-type="genus">Nephthea</tp:taxon-name-part> <tp:taxon-name-part taxon-name-part-type="species">chabrolii</tp:taxon-name-part></tp:taxon-name></italic> by Verseveldt); <bold><named-content xmlns:xlink="http://www.w3.org/1999/xlink" content-type="dwc:institutional_code" xlink:type="simple">RMNH</named-content> Coel. 8945</bold>, Red Sea, Gulf of Aqaba, Marsa abu Zabad, 15 September 1967, coll. Hebrew Univ.-Smiths. Red Sea project (identified as <italic><tp:taxon-name><tp:taxon-name-part taxon-name-part-type="genus">Nephthea</tp:taxon-name-part> <tp:taxon-name-part taxon-name-part-type="species">chabrolii</tp:taxon-name-part></tp:taxon-name></italic> by Verseveldt); <bold><named-content xmlns:xlink="http://www.w3.org/1999/xlink" content-type="dwc:institutional_code" xlink:type="simple">ZMB</named-content> 6838</bold>, syntype of <italic><tp:taxon-name><tp:taxon-name-part taxon-name-part-type="genus">Nephthya</tp:taxon-name-part> <tp:taxon-name-part taxon-name-part-type="species">striata</tp:taxon-name-part></tp:taxon-name></italic>, Rotes Meer, Klunzinger leg.; <bold><named-content xmlns:xlink="http://www.w3.org/1999/xlink" content-type="dwc:institutional_code" xlink:type="simple">RMNH</named-content> Coel. 42085</bold>, Indian Ocean, Socotra, Pbal el Keeri, sta. 188, sample 78, subtidal, 9 April 1999, coll. G. Reinicke; <bold><named-content xmlns:xlink="http://www.w3.org/1999/xlink" content-type="dwc:institutional_code" xlink:type="simple">RMNH</named-content> Coel. 42086</bold>, Indian Ocean, Socotra, Darsa, sta. 245, sample 89, subtidal, 8 April 1999, coll. G. Reinicke; <bold><named-content xmlns:xlink="http://www.w3.org/1999/xlink" content-type="dwc:institutional_code" xlink:type="simple">RMNH</named-content> Coel. 42092</bold>, Indian Ocean, Chagos Archipelago, <named-content xmlns:xlink="http://www.w3.org/1999/xlink" content-type="dwc:verbatimCoordinates" xlink:type="simple">7°0'S, 72°30'E</named-content>, Peros Banhos, Diamond, 28 February 1996, coll. G.B. Reinicke, no. 3; <bold><named-content xmlns:xlink="http://www.w3.org/1999/xlink" content-type="dwc:institutional_code" xlink:type="simple">RMNH</named-content> Coel. 42093</bold>, Indian Ocean, Chagos Archipelago, <named-content xmlns:xlink="http://www.w3.org/1999/xlink" content-type="dwc:verbatimCoordinates" xlink:type="simple">7°0'S, 72°30'E</named-content>, Peros Banhos, Ile Vache Marine, lagoon, 6 March 1996, coll. G.B. Reinicke, no. 87; <bold><named-content xmlns:xlink="http://www.w3.org/1999/xlink" content-type="dwc:institutional_code" xlink:type="simple">RMNH</named-content> Coel. 42094</bold>, Indian Ocean, Chagos Archipelago, <named-content xmlns:xlink="http://www.w3.org/1999/xlink" content-type="dwc:verbatimCoordinates" xlink:type="simple">7°0'S, 72°30'E</named-content>, Salomoms Atoll, Ile Fouquet, 8 March 1996, coll. G.B. Reinicke, no. 112; <bold><named-content xmlns:xlink="http://www.w3.org/1999/xlink" content-type="dwc:institutional_code" xlink:type="simple">RMNH</named-content> Coel. 42095</bold>, Indian Ocean, Chagos Archipelago, <named-content xmlns:xlink="http://www.w3.org/1999/xlink" content-type="dwc:verbatimCoordinates" xlink:type="simple">7°0'S, 72°30'E</named-content>, Salomons, off Ile de la Passe, 11 March 1996, coll. G.B. Reinicke, no. 184; <bold><named-content xmlns:xlink="http://www.w3.org/1999/xlink" content-type="dwc:institutional_code" xlink:type="simple">RMNH</named-content> Coel. 42096</bold>, Indian Ocean, Chagos Archipelago, <named-content xmlns:xlink="http://www.w3.org/1999/xlink" content-type="dwc:verbatimCoordinates" xlink:type="simple">7°0'S, 72°30'E</named-content>, Great Chagos Bank, Nelson Island, NE corner, 12 March 1996, coll. G.B. Reinicke, no. 194; <bold><named-content xmlns:xlink="http://www.w3.org/1999/xlink" content-type="dwc:institutional_code" xlink:type="simple">RMNH</named-content> Coel. 42097</bold>, Indian Ocean, Chagos Archipelago, <named-content xmlns:xlink="http://www.w3.org/1999/xlink" content-type="dwc:verbatimCoordinates" xlink:type="simple">7°0'S, 72°30'E</named-content>, Great Chagos Bank, Middle Brother, lagoon, 13 March 1996, coll. G.B. Reinicke, no. 226; <bold><abbrev xmlns:xlink="http://www.w3.org/1999/xlink" content-type="institution" xlink:title="Zoological Museum, Department of Zoology, Tel Aviv University, 69978 Tel Aviv, Israel" xlink:type="simple">ZMTAU</abbrev> Co 25839 1781</bold>, Red Sea, South tip Sinai, Tiran Strait, depth 0–35 m, 13 July 1986, coll. Y. Benayahu; <bold><abbrev xmlns:xlink="http://www.w3.org/1999/xlink" content-type="institution" xlink:title="Zoological Museum, Department of Zoology, Tel Aviv University, 69978 Tel Aviv, Israel" xlink:type="simple">ZMTAU</abbrev> Co 25841</bold>, Red Sea, South tip of Sinai, Ras Muhamad, depth 0–25 m, 14 July 1986, coll. Y. Benayahu; <bold><abbrev xmlns:xlink="http://www.w3.org/1999/xlink" content-type="institution" xlink:title="Zoological Museum, Department of Zoology, Tel Aviv University, 69978 Tel Aviv, Israel" xlink:type="simple">ZMTAU</abbrev> Co 25844 1861</bold>, Red Sea, South tip Sinai, Tiran St., depth 30 m, 15 July 1986, coll. Y. Benayahu; <bold><abbrev xmlns:xlink="http://www.w3.org/1999/xlink" content-type="institution" xlink:title="Zoological Museum, Department of Zoology, Tel Aviv University, 69978 Tel Aviv, Israel" xlink:type="simple">ZMTAU</abbrev> Co 25856 (2015</bold>), Red Sea, Gulf of Suez, Shag Rock, depth 3–24 m, 14 July 1987, coll. Y. Benayahu; <bold><abbrev xmlns:xlink="http://www.w3.org/1999/xlink" content-type="institution" xlink:title="Zoological Museum, Department of Zoology, Tel Aviv University, 69978 Tel Aviv, Israel" xlink:type="simple">ZMTAU</abbrev> Co 25874</bold>, Red Sea, South tip Sinai, South to Shag Mahmud, depth 10 m, 10 July 1986, coll. Y. Benayahu; <bold><abbrev xmlns:xlink="http://www.w3.org/1999/xlink" content-type="institution" xlink:title="Zoological Museum, Department of Zoology, Tel Aviv University, 69978 Tel Aviv, Israel" xlink:type="simple">ZMTAU</abbrev> Co 25970</bold>, Red Sea, Gulf of Suez, Jubal Is., depth 30 m, 22 March 1988, coll. Y. Benayahu; <bold><abbrev xmlns:xlink="http://www.w3.org/1999/xlink" content-type="institution" xlink:title="Zoological Museum, Department of Zoology, Tel Aviv University, 69978 Tel Aviv, Israel" xlink:type="simple">ZMTAU</abbrev> Co 26201</bold>, Red Sea, Gulf of Aqaba, Nageb Shahin, depth 18 m, 5 November 1981, coll. Y. Benayahu; <bold><abbrev xmlns:xlink="http://www.w3.org/1999/xlink" content-type="institution" xlink:title="Zoological Museum, Department of Zoology, Tel Aviv University, 69978 Tel Aviv, Israel" xlink:type="simple">ZMTAU</abbrev> Co 26211</bold>, Red Sea, Gulf of Aqaba, Shurat el Manqata, 9 November 1981, coll. Y. Benayahu; <bold><abbrev xmlns:xlink="http://www.w3.org/1999/xlink" content-type="institution" xlink:title="Zoological Museum, Department of Zoology, Tel Aviv University, 69978 Tel Aviv, Israel" xlink:type="simple">ZMTAU</abbrev> Co 26213</bold>, Red Sea, Gulf of Aqaba, Shurat el Manqata, 9 November 1981, coll. Y. Benayahu; <bold><abbrev xmlns:xlink="http://www.w3.org/1999/xlink" content-type="institution" xlink:title="Zoological Museum, Department of Zoology, Tel Aviv University, 69978 Tel Aviv, Israel" xlink:type="simple">ZMTAU</abbrev> Co 26224</bold>, Red Sea, Gulf of Suez A-Tur, 6 July 1969, coll. Y. Benayahu; <bold><abbrev xmlns:xlink="http://www.w3.org/1999/xlink" content-type="institution" xlink:title="Zoological Museum, Department of Zoology, Tel Aviv University, 69978 Tel Aviv, Israel" xlink:type="simple">ZMTAU</abbrev> Co 26227</bold>, Red Sea, Gulf of Suez, Ras Rareb, 24 August 1971, coll. D. Popper; <bold><abbrev xmlns:xlink="http://www.w3.org/1999/xlink" content-type="institution" xlink:title="Zoological Museum, Department of Zoology, Tel Aviv University, 69978 Tel Aviv, Israel" xlink:type="simple">ZMTAU</abbrev> Co 26230</bold>, Red Sea, Gulf of Suez, Ras Tanaka, 25 September 1974, coll. Y. Benayahu; <bold><abbrev xmlns:xlink="http://www.w3.org/1999/xlink" content-type="institution" xlink:title="Zoological Museum, Department of Zoology, Tel Aviv University, 69978 Tel Aviv, Israel" xlink:type="simple">ZMTAU</abbrev> Co 26237</bold>, Red Sea, Gulf of Aqaba Muqeibla, depth 3 m, 17 April 1979, coll. Y. Benayahu; <bold><abbrev xmlns:xlink="http://www.w3.org/1999/xlink" content-type="institution" xlink:title="Zoological Museum, Department of Zoology, Tel Aviv University, 69978 Tel Aviv, Israel" xlink:type="simple">ZMTAU</abbrev> Co 26240</bold>, 3 colonies, all 3 cut in half lengthwise, Red Sea, Gulf of Aqaba W. Magrash km 207, 17 April 1979, coll. Y. Benayahu; <bold><abbrev xmlns:xlink="http://www.w3.org/1999/xlink" content-type="institution" xlink:title="Zoological Museum, Department of Zoology, Tel Aviv University, 69978 Tel Aviv, Israel" xlink:type="simple">ZMTAU</abbrev> Co 26244</bold>, Red Sea, Gulf of Aqaba Wadi Magrash km 207, 20 July 1974, coll. Y. Benayahu (in bottle with neotype of <italic><tp:taxon-name><tp:taxon-name-part taxon-name-part-type="genus">Litophyton</tp:taxon-name-part> <tp:taxon-name-part taxon-name-part-type="species">chabrolii</tp:taxon-name-part></tp:taxon-name></italic>); <bold><abbrev xmlns:xlink="http://www.w3.org/1999/xlink" content-type="institution" xlink:title="Zoological Museum, Department of Zoology, Tel Aviv University, 69978 Tel Aviv, Israel" xlink:type="simple">ZMTAU</abbrev> Co 34030</bold>, Indian Ocean, Chagos Archipelago, Ile Fouquet, <named-content xmlns:xlink="http://www.w3.org/1999/xlink" content-type="dwc:verbatimCoordinates" xlink:type="simple">5°28.870'S, 71°48.762'E</named-content>, 12 February 2006, coll. M. Schleyer; <bold><abbrev xmlns:xlink="http://www.w3.org/1999/xlink" content-type="institution" xlink:title="Zoological Museum, Department of Zoology, Tel Aviv University, 69978 Tel Aviv, Israel" xlink:type="simple">ZMTAU</abbrev> Co 34040</bold>, Indian Ocean, Chagos Archipelago, Middle Brother, <named-content xmlns:xlink="http://www.w3.org/1999/xlink" content-type="dwc:verbatimCoordinates" xlink:type="simple">6°8.929'S, 71°31.630'E</named-content>, 7 February 2006, coll. M. Schleyer; <bold><abbrev xmlns:xlink="http://www.w3.org/1999/xlink" content-type="institution" xlink:title="Zoological Museum, Department of Zoology, Tel Aviv University, 69978 Tel Aviv, Israel" xlink:type="simple">ZMTAU</abbrev> Co 34042</bold>, Indian Ocean, Chagos Archipelago, Ile de la Passe, <named-content xmlns:xlink="http://www.w3.org/1999/xlink" content-type="dwc:verbatimCoordinates" xlink:type="simple">5°17.943'S, 72°15.449'E</named-content>, 11 March 2006, coll. M. Schleyer; <bold><abbrev xmlns:xlink="http://www.w3.org/1999/xlink" content-type="institution" xlink:title="Zoological Museum, Department of Zoology, Tel Aviv University, 69978 Tel Aviv, Israel" xlink:type="simple">ZMTAU</abbrev> Co 34043</bold>, Indian Ocean, Chagos Archipelago, Ile Anglaise, <named-content xmlns:xlink="http://www.w3.org/1999/xlink" content-type="dwc:verbatimCoordinates" xlink:type="simple">5°20.439'S, 72°12.809'E</named-content>, 17 February 2006, coll. M. Schleyer; <bold><abbrev xmlns:xlink="http://www.w3.org/1999/xlink" content-type="institution" xlink:title="Zoological Museum, Department of Zoology, Tel Aviv University, 69978 Tel Aviv, Israel" xlink:type="simple">ZMTAU</abbrev> Co 34046</bold>, Indian Ocean, Chagos Ar<!--PageBreak-->chipelago, Ile Anglaise, <named-content xmlns:xlink="http://www.w3.org/1999/xlink" content-type="dwc:verbatimCoordinates" xlink:type="simple">5°20.439'S, 72°12.809'E</named-content>, 17 February 2006, coll. M. Schleyer; <bold><named-content xmlns:xlink="http://www.w3.org/1999/xlink" content-type="dwc:institutional_code" xlink:type="simple">NTM</named-content> C02254</bold>, C. of Eilat, Muqebla, depth 3 m; 8 August 1975; coll. Y. Benayahu.</p></tp:treatment-sec><tp:treatment-sec sec-type="Diagnosis"><title>Diagnosis.</title><p>
              <italic><tp:taxon-name><tp:taxon-name-part taxon-name-part-type="genus">Litophyton</tp:taxon-name-part></tp:taxon-name></italic> with internal spindles of the base of the stalk short, mostly up to 0.5 mm long, up to 0.25 mm wide. Spindles with blunt ends and branched spindles present.</p></tp:treatment-sec><tp:treatment-sec sec-type="Description"><title>Description</title><p>
              <bold>(after <xref ref-type="bibr" rid="B58">Verseveldt 1970</xref>)</bold>. The specimen <named-content xmlns:xlink="http://www.w3.org/1999/xlink" content-type="dwc:institutional_code" xlink:type="simple">RMNH</named-content> Coel. 6822 is the left part of the holotype as depicted by <xref ref-type="bibr" rid="B58">Verseveldt (1970</xref>: pl. 2 fig. 1).</p><p>The polyps are up to about 0.65 mm wide and 0.8 mm high. Supporting bundle not projecting, composed of spindles with simple tubercles, outer side and distal end with more tubercles. Length of these spindles is up to 1.1 mm. Polyp body sclerites irregularly arranged, the smallest are present adaxially; abaxially they merge into the smaller spindles of the supporting bundle and have larger tubercles on the outer side. The tentacle sclerites resemble the smallest adaxial polyp sclerites.</p><p>
              <bold>Surface layer top of stalk.</bold> Spindles, radiates, and derivatives of these, merging into unilaterally spinose spindles; all sclerites with simple tubercles. The spindles are up to 0.25 mm long.</p><p>
              <bold>Surface layer base of stalk.</bold> Sclerites similar to those of the top of the stalk but longer, up to 0.4 mm long; the unilaterally spinose sclerites having longer spines.</p><p>
              <bold>Interior base of stalk.</bold> Spindles, up to 1.0 mm long, with simple sparse tubercles. Several spindles have one or more side branches, the smaller spindles are more often branched than the larger ones. A few spindles have blunt ends.</p><p>
              <bold>Colour.</bold> The colony is grey.</p></tp:treatment-sec><tp:treatment-sec sec-type="Distribution"><title>Distribution.</title><p>Red Sea, Socotra, Chagos Archipelago.</p></tp:treatment-sec><tp:treatment-sec sec-type="Remarks"><title>Remarks.</title><p>The microscope slides of transparent polyps made by <xref ref-type="bibr" rid="B58">Verseveldt (1970)</xref> show smooth rodlets in the adaxial polyp body, his drawing of a polyp (Figure <xref ref-type="fig" rid="F7">7I</xref>) also shows a few, and they are even mentioned in his description. However, they represent the end views of polyp sclerites as smooth rodlets are not present in the slides of polyp sclerites.</p><p>
              <xref ref-type="bibr" rid="B58">Verseveldt (1970)</xref> compared the species with <italic><tp:taxon-name><tp:taxon-name-part taxon-name-part-type="genus">Litophyton</tp:taxon-name-part> <tp:taxon-name-part taxon-name-part-type="species">laevis</tp:taxon-name-part></tp:taxon-name></italic> (Kükenthal, 1913) and concluded the tuberculation of the sclerites, being much stronger in <italic><tp:taxon-name><tp:taxon-name-part taxon-name-part-type="genus">Litophyton</tp:taxon-name-part> <tp:taxon-name-part taxon-name-part-type="species">simulatum</tp:taxon-name-part></tp:taxon-name></italic>, was the main character to distinguish between them. Also the interior sclerites differ, in <italic><tp:taxon-name><tp:taxon-name-part taxon-name-part-type="genus">Litophyton</tp:taxon-name-part> <tp:taxon-name-part taxon-name-part-type="species">laevis</tp:taxon-name-part></tp:taxon-name></italic> they are slender, and only up to 0.5 mm long, in <italic><tp:taxon-name><tp:taxon-name-part taxon-name-part-type="genus">Litophyton</tp:taxon-name-part> <tp:taxon-name-part taxon-name-part-type="species">simulatum</tp:taxon-name-part></tp:taxon-name></italic> they are twice as wide and up to 1.0 mm long.</p><p>The species also resembles <italic><tp:taxon-name><tp:taxon-name-part taxon-name-part-type="genus">Litophyton</tp:taxon-name-part> <tp:taxon-name-part taxon-name-part-type="species">striatum</tp:taxon-name-part></tp:taxon-name></italic> as that species has also branched interior spindles in the base of the stalk. However, the sclerites of the interior of the base of the stalk of <italic><tp:taxon-name><tp:taxon-name-part taxon-name-part-type="genus">Litophyton</tp:taxon-name-part> <tp:taxon-name-part taxon-name-part-type="species">striatum</tp:taxon-name-part></tp:taxon-name></italic> always include spindles with many small side branches or extra tall tubercles, while those of <italic><tp:taxon-name><tp:taxon-name-part taxon-name-part-type="genus">Litophyton</tp:taxon-name-part> <tp:taxon-name-part taxon-name-part-type="species">simulatum</tp:taxon-name-part></tp:taxon-name></italic> have just one or a few.</p><p>
              <named-content xmlns:xlink="http://www.w3.org/1999/xlink" content-type="dwc:institutional_code" xlink:type="simple">RMNH</named-content> Coel. 8921 and 8945, both identified by Verseveldt as <italic><tp:taxon-name><tp:taxon-name-part taxon-name-part-type="genus">Nephthea</tp:taxon-name-part> <tp:taxon-name-part taxon-name-part-type="species">chabrolii</tp:taxon-name-part></tp:taxon-name></italic>, proved to be <italic><tp:taxon-name><tp:taxon-name-part taxon-name-part-type="genus">Litophyton</tp:taxon-name-part> <tp:taxon-name-part taxon-name-part-type="species">simulatum</tp:taxon-name-part></tp:taxon-name></italic>.</p><p>
              <named-content xmlns:xlink="http://www.w3.org/1999/xlink" content-type="dwc:institutional_code" xlink:type="simple">ZMB</named-content> 6838, a syntype of <italic><tp:taxon-name><tp:taxon-name-part taxon-name-part-type="genus">Litophyton</tp:taxon-name-part> <tp:taxon-name-part taxon-name-part-type="species">striatum</tp:taxon-name-part></tp:taxon-name></italic> (Kükenthal, 1903), shows sclerites characteristic of <italic><tp:taxon-name><tp:taxon-name-part taxon-name-part-type="genus">Litophyton</tp:taxon-name-part> <tp:taxon-name-part taxon-name-part-type="species">simulatum</tp:taxon-name-part></tp:taxon-name></italic> (Figures <xref ref-type="fig" rid="F59">59A</xref>, <xref ref-type="fig" rid="F60">60</xref>–<xref ref-type="fig" rid="F61">61</xref>).</p><p>For showing variation sclerites of <abbrev xmlns:xlink="http://www.w3.org/1999/xlink" content-type="institution" xlink:title="Zoological Museum, Department of Zoology, Tel Aviv University, 69978 Tel Aviv, Israel" xlink:type="simple">ZMTAU</abbrev> Co 25874 (Figures <xref ref-type="fig" rid="F59">59B</xref>, <xref ref-type="fig" rid="F62">62</xref>–<xref ref-type="fig" rid="F65">65</xref>) and <abbrev xmlns:xlink="http://www.w3.org/1999/xlink" content-type="institution" xlink:title="Zoological Museum, Department of Zoology, Tel Aviv University, 69978 Tel Aviv, Israel" xlink:type="simple">ZMTAU</abbrev> Co 26201 (Figures <xref ref-type="fig" rid="F59">59C</xref>, <xref ref-type="fig" rid="F66">66</xref>–<xref ref-type="fig" rid="F69">69</xref>) are presented.</p><!--PageBreak--></tp:treatment-sec><tp:treatment-sec><!--Section generated to contain objects referenced in tp:taxon-treatment.--><fig id="F2" position="float" orientation="portrait"><label>Figure 2.</label><caption><p>Polyp armatures <bold>A</bold> <italic><tp:taxon-name><tp:taxon-name-part taxon-name-part-type="genus">Litophyton</tp:taxon-name-part> <tp:taxon-name-part taxon-name-part-type="species">laevis</tp:taxon-name-part></tp:taxon-name></italic> <bold>B</bold> <italic><tp:taxon-name><tp:taxon-name-part taxon-name-part-type="genus">Litophyton</tp:taxon-name-part> <tp:taxon-name-part taxon-name-part-type="species">chabrolii</tp:taxon-name-part></tp:taxon-name></italic> <bold>C</bold> <italic><tp:taxon-name><tp:taxon-name-part taxon-name-part-type="genus">Litophyton</tp:taxon-name-part> <tp:taxon-name-part taxon-name-part-type="species">striatum</tp:taxon-name-part></tp:taxon-name></italic> <bold>D</bold> <italic><tp:taxon-name><tp:taxon-name-part taxon-name-part-type="genus">Litophyton</tp:taxon-name-part> <tp:taxon-name-part taxon-name-part-type="species">simulatum</tp:taxon-name-part></tp:taxon-name></italic> <bold>E</bold> <italic><tp:taxon-name><tp:taxon-name-part taxon-name-part-type="genus">Litophyton</tp:taxon-name-part> <tp:taxon-name-part taxon-name-part-type="species">lanternarium</tp:taxon-name-part></tp:taxon-name></italic>; all lateral views. Figure <bold>E</bold> is from <xref ref-type="bibr" rid="B60">Verseveldt (1973)</xref>.</p></caption><graphic xmlns:xlink="http://www.w3.org/1999/xlink" xlink:href="zookeys-567-001-g002.jpg" position="float" orientation="portrait" xlink:type="simple" id="oo_78694.jpg"/></fig><fig id="F59" position="float" orientation="portrait"><label>Figure 59.</label><caption><p>
              <italic><tp:taxon-name><tp:taxon-name-part taxon-name-part-type="genus">Litophyton</tp:taxon-name-part> <tp:taxon-name-part taxon-name-part-type="species">simulatum</tp:taxon-name-part></tp:taxon-name></italic> (Verseveldt, 1970). <bold>A</bold> <named-content xmlns:xlink="http://www.w3.org/1999/xlink" content-type="dwc:institutional_code" xlink:type="simple">ZMB</named-content> 6838, syntype of <italic><tp:taxon-name><tp:taxon-name-part taxon-name-part-type="genus">Litophyton</tp:taxon-name-part> <tp:taxon-name-part taxon-name-part-type="species">striatum</tp:taxon-name-part></tp:taxon-name></italic> (Kükenthal, 1903) <bold>B</bold> <abbrev xmlns:xlink="http://www.w3.org/1999/xlink" content-type="institution" xlink:title="Zoological Museum, Department of Zoology, Tel Aviv University, 69978 Tel Aviv, Israel" xlink:type="simple">ZMTAU</abbrev> Co 25874 <bold>C</bold> <abbrev xmlns:xlink="http://www.w3.org/1999/xlink" content-type="institution" xlink:title="Zoological Museum, Department of Zoology, Tel Aviv University, 69978 Tel Aviv, Israel" xlink:type="simple">ZMTAU</abbrev> Co26201.</p></caption><graphic xmlns:xlink="http://www.w3.org/1999/xlink" xlink:href="zookeys-567-001-g059.jpg" position="float" orientation="portrait" xlink:type="simple" id="oo_78798.jpg"/></fig><fig id="F60" position="float" orientation="portrait"><label>Figure 60.</label><caption><p>
              <italic><tp:taxon-name><tp:taxon-name-part taxon-name-part-type="genus">Litophyton</tp:taxon-name-part> <tp:taxon-name-part taxon-name-part-type="species">simulatum</tp:taxon-name-part></tp:taxon-name></italic> (Verseveldt, 1970), <named-content xmlns:xlink="http://www.w3.org/1999/xlink" content-type="dwc:institutional_code" xlink:type="simple">ZMB</named-content> 6838, syntype of <italic><tp:taxon-name><tp:taxon-name-part taxon-name-part-type="genus">Litophyton</tp:taxon-name-part> <tp:taxon-name-part taxon-name-part-type="species">striatum</tp:taxon-name-part></tp:taxon-name></italic> (Kükenthal, 1903) <bold>A</bold> lateral view of polyp armature and adaxial view of part of it <bold>B</bold> supporting bundle sclerite (partly) <bold>C–D</bold> polyp body sclerites <bold>E</bold> sclerites, surface layer top of stalk <bold>F</bold> spindles interior top of stalk. Scale at <bold>F</bold> also applies to <bold>B</bold>, <bold>D, E</bold>.</p></caption><graphic xmlns:xlink="http://www.w3.org/1999/xlink" xlink:href="zookeys-567-001-g060.jpg" position="float" orientation="portrait" xlink:type="simple" id="oo_78800.jpg"/></fig><fig id="F61" position="float" orientation="portrait"><label>Figure 61.</label><caption><p>
              <italic><tp:taxon-name><tp:taxon-name-part taxon-name-part-type="genus">Litophyton</tp:taxon-name-part> <tp:taxon-name-part taxon-name-part-type="species">simulatum</tp:taxon-name-part></tp:taxon-name></italic> (Verseveldt, 1970), <named-content xmlns:xlink="http://www.w3.org/1999/xlink" content-type="dwc:institutional_code" xlink:type="simple">ZMB</named-content> 6838, syntype of <italic><tp:taxon-name><tp:taxon-name-part taxon-name-part-type="genus">Litophyton</tp:taxon-name-part> <tp:taxon-name-part taxon-name-part-type="species">striatum</tp:taxon-name-part></tp:taxon-name></italic> (Kükenthal, 1903). <bold>A</bold> sclerites surface layer base of stalk <bold>B</bold> spindles interior base of stalk, outlines only <bold>C</bold> tubercles on spindle. Scale at <bold>A</bold> also applies to <bold>C</bold>.</p></caption><graphic xmlns:xlink="http://www.w3.org/1999/xlink" xlink:href="zookeys-567-001-g061.jpg" position="float" orientation="portrait" xlink:type="simple" id="oo_78802.jpg"/></fig><fig id="F62" position="float" orientation="portrait"><label>Figure 62.</label><caption><p>
              <italic><tp:taxon-name><tp:taxon-name-part taxon-name-part-type="genus">Litophyton</tp:taxon-name-part> <tp:taxon-name-part taxon-name-part-type="species">simulatum</tp:taxon-name-part></tp:taxon-name></italic> (Verseveldt, 1970), <abbrev xmlns:xlink="http://www.w3.org/1999/xlink" content-type="institution" xlink:title="Zoological Museum, Department of Zoology, Tel Aviv University, 69978 Tel Aviv, Israel" xlink:type="simple">ZMTAU</abbrev> Co 25874. <bold>A</bold> tentacle rodlets <bold>B–C</bold> polyp body spindles <bold>D</bold> spindles of supporting bundle. Scale at <bold>D</bold> also applies to <bold>C</bold>.</p></caption><graphic xmlns:xlink="http://www.w3.org/1999/xlink" xlink:href="zookeys-567-001-g062.jpg" position="float" orientation="portrait" xlink:type="simple" id="oo_78804.jpg"/></fig><fig id="F63" position="float" orientation="portrait"><label>Figure 63.</label><caption><p>
              <italic><tp:taxon-name><tp:taxon-name-part taxon-name-part-type="genus">Litophyton</tp:taxon-name-part> <tp:taxon-name-part taxon-name-part-type="species">simulatum</tp:taxon-name-part></tp:taxon-name></italic> (Verseveldt, 1970), <abbrev xmlns:xlink="http://www.w3.org/1999/xlink" content-type="institution" xlink:title="Zoological Museum, Department of Zoology, Tel Aviv University, 69978 Tel Aviv, Israel" xlink:type="simple">ZMTAU</abbrev> Co 25874. Sclerites surface layer top of stalk.</p></caption><graphic xmlns:xlink="http://www.w3.org/1999/xlink" xlink:href="zookeys-567-001-g063.jpg" position="float" orientation="portrait" xlink:type="simple" id="oo_78805.jpg"/></fig><fig id="F64" position="float" orientation="portrait"><label>Figure 64.</label><caption><p>
              <italic><tp:taxon-name><tp:taxon-name-part taxon-name-part-type="genus">Litophyton</tp:taxon-name-part> <tp:taxon-name-part taxon-name-part-type="species">simulatum</tp:taxon-name-part></tp:taxon-name></italic> (Verseveldt, 1970), <abbrev xmlns:xlink="http://www.w3.org/1999/xlink" content-type="institution" xlink:title="Zoological Museum, Department of Zoology, Tel Aviv University, 69978 Tel Aviv, Israel" xlink:type="simple">ZMTAU</abbrev> Co 25874. <bold>A</bold> sclerites surface layer base of stalk <bold>B</bold> spindles of interior of base of stalk.</p></caption><graphic xmlns:xlink="http://www.w3.org/1999/xlink" xlink:href="zookeys-567-001-g064.jpg" position="float" orientation="portrait" xlink:type="simple" id="oo_78808.jpg"/></fig><fig id="F65" position="float" orientation="portrait"><label>Figure 65.</label><caption><p>
              <italic><tp:taxon-name><tp:taxon-name-part taxon-name-part-type="genus">Litophyton</tp:taxon-name-part> <tp:taxon-name-part taxon-name-part-type="species">simulatum</tp:taxon-name-part></tp:taxon-name></italic> (Verseveldt, 1970), <abbrev xmlns:xlink="http://www.w3.org/1999/xlink" content-type="institution" xlink:title="Zoological Museum, Department of Zoology, Tel Aviv University, 69978 Tel Aviv, Israel" xlink:type="simple">ZMTAU</abbrev> Co 25874. <bold>A–B</bold> spindles interior base of stalk.</p></caption><graphic xmlns:xlink="http://www.w3.org/1999/xlink" xlink:href="zookeys-567-001-g065.jpg" position="float" orientation="portrait" xlink:type="simple" id="oo_78810.jpg"/></fig><fig id="F66" position="float" orientation="portrait"><label>Figure 66.</label><caption><p>
              <italic><tp:taxon-name><tp:taxon-name-part taxon-name-part-type="genus">Litophyton</tp:taxon-name-part> <tp:taxon-name-part taxon-name-part-type="species">simulatum</tp:taxon-name-part></tp:taxon-name></italic> (Verseveldt, 1970), <abbrev xmlns:xlink="http://www.w3.org/1999/xlink" content-type="institution" xlink:title="Zoological Museum, Department of Zoology, Tel Aviv University, 69978 Tel Aviv, Israel" xlink:type="simple">ZMTAU</abbrev> Co 26201. <bold>A–B</bold> tentacle rodlets <bold>C</bold> polyp body spindles <bold>D</bold> spindles of supporting bundle. Scale at <bold>C</bold> also applies to <bold>D</bold>.</p></caption><graphic xmlns:xlink="http://www.w3.org/1999/xlink" xlink:href="zookeys-567-001-g066.jpg" position="float" orientation="portrait" xlink:type="simple" id="oo_78811.jpg"/></fig><fig id="F67" position="float" orientation="portrait"><label>Figure 67.</label><caption><p>
              <italic><tp:taxon-name><tp:taxon-name-part taxon-name-part-type="genus">Litophyton</tp:taxon-name-part> <tp:taxon-name-part taxon-name-part-type="species">simulatum</tp:taxon-name-part></tp:taxon-name></italic> (Verseveldt, 1970), <abbrev xmlns:xlink="http://www.w3.org/1999/xlink" content-type="institution" xlink:title="Zoological Museum, Department of Zoology, Tel Aviv University, 69978 Tel Aviv, Israel" xlink:type="simple">ZMTAU</abbrev> Co 26201. <bold>A–B</bold> sclerites surface layer top of stalk.</p></caption><graphic xmlns:xlink="http://www.w3.org/1999/xlink" xlink:href="zookeys-567-001-g067.jpg" position="float" orientation="portrait" xlink:type="simple" id="oo_78813.jpg"/></fig><fig id="F68" position="float" orientation="portrait"><label>Figure 68.</label><caption><p>
              <italic><tp:taxon-name><tp:taxon-name-part taxon-name-part-type="genus">Litophyton</tp:taxon-name-part> <tp:taxon-name-part taxon-name-part-type="species">simulatum</tp:taxon-name-part></tp:taxon-name></italic> (Verseveldt, 1970), <abbrev xmlns:xlink="http://www.w3.org/1999/xlink" content-type="institution" xlink:title="Zoological Museum, Department of Zoology, Tel Aviv University, 69978 Tel Aviv, Israel" xlink:type="simple">ZMTAU</abbrev> Co 26201 <bold>A–B</bold> sclerites surface layer base of stalk.</p></caption><graphic xmlns:xlink="http://www.w3.org/1999/xlink" xlink:href="zookeys-567-001-g068.jpg" position="float" orientation="portrait" xlink:type="simple" id="oo_78816.jpg"/></fig><fig id="F69" position="float" orientation="portrait"><label>Figure 69.</label><caption><p>
              <italic><tp:taxon-name><tp:taxon-name-part taxon-name-part-type="genus">Litophyton</tp:taxon-name-part> <tp:taxon-name-part taxon-name-part-type="species">simulatum</tp:taxon-name-part></tp:taxon-name></italic> (Verseveldt, 1970), <abbrev xmlns:xlink="http://www.w3.org/1999/xlink" content-type="institution" xlink:title="Zoological Museum, Department of Zoology, Tel Aviv University, 69978 Tel Aviv, Israel" xlink:type="simple">ZMTAU</abbrev> Co 26201. <bold>A</bold> sclerites surface layer base of stalk <bold>B–C</bold> spindles of interior base of stalk <bold>D</bold> tubercles on spindle.</p></caption><graphic xmlns:xlink="http://www.w3.org/1999/xlink" xlink:href="zookeys-567-001-g069.jpg" position="float" orientation="portrait" xlink:type="simple" id="oo_78817.jpg"/></fig><fig id="F7" position="float" orientation="portrait"><label>Figure 7.</label><caption><p>
              <italic><tp:taxon-name><tp:taxon-name-part taxon-name-part-type="genus">Litophyton</tp:taxon-name-part> <tp:taxon-name-part taxon-name-part-type="species">acuticonicum</tp:taxon-name-part></tp:taxon-name></italic> (Verseveldt, 1974), <abbrev xmlns:xlink="http://www.w3.org/1999/xlink" content-type="institution" xlink:title="Zoological Museum, Department of Zoology, Tel Aviv University, 69978 Tel Aviv, Israel" xlink:type="simple">ZMTAU</abbrev> Co 25867. <bold>A–B</bold> sclerites of surface layer base of stalk.</p></caption><graphic xmlns:xlink="http://www.w3.org/1999/xlink" xlink:href="zookeys-567-001-g007.jpg" position="float" orientation="portrait" xlink:type="simple" id="oo_78703.jpg"/></fig></tp:treatment-sec><ref-list><ref id="B60"><mixed-citation xmlns:xlink="http://www.w3.org/1999/xlink" xlink:type="simple">
          <person-group><name name-style="western"><surname>Verseveldt</surname><given-names>J</given-names></name></person-group> (<year>1973</year>) <article-title><tp:taxon-name><tp:taxon-name-part taxon-name-part-type="subclass">Octocorallia</tp:taxon-name-part></tp:taxon-name> from north-western Madagascar (Part IIIa-d).</article-title> <source>Proceedings Koninklijke Nederlandse Akademie van Wetenschappen</source>, <publisher-loc>Amsterdam</publisher-loc>, <series>Series C</series>, <volume>76</volume>(<issue>1</issue>): <fpage>69</fpage>–<lpage>171</lpage>.</mixed-citation></ref><ref id="B58"><mixed-citation xmlns:xlink="http://www.w3.org/1999/xlink" xlink:type="simple">
          <person-group><name name-style="western"><surname>Verseveldt</surname><given-names>J</given-names></name></person-group> (<year>1970</year>) <article-title>Report on some <tp:taxon-name><tp:taxon-name-part taxon-name-part-type="subclass">Octocorallia</tp:taxon-name-part></tp:taxon-name> (<tp:taxon-name><tp:taxon-name-part taxon-name-part-type="order">Alcyonacea</tp:taxon-name-part></tp:taxon-name>) from the northern Red Sea.</article-title> <source>Israel Journal of Zoology</source> <volume>19</volume>(<issue>4</issue>): <fpage>209</fpage>–<lpage>229</lpage>.</mixed-citation></ref></ref-list></tp:taxon-treatment>
