# Supplementary material for: The genus Litophyton Forskål, 1775 (Octocorallia, Alcyonacea, Nephtheidae) in the Red Sea and the western Indian Ocean
Source: Zookeys. 2016 Feb 22;(567):1–128. doi: 10.3897/zookeys.567.7212 (PMC4829695; doi:10.3897/zookeys.567.7212)
Supplement: XML Treatment for Litophyton striatum [file zookeys.567.7212-treatment13.xml]

<!DOCTYPE tp:taxon-treatment
  PUBLIC "-//TaxonX//DTD Taxonomic Treatment Publishing DTD v0 20100105//EN" "tax-treatment-NSO.dtd">
<tp:taxon-treatment xmlns:tp="http://www.plazi.org/taxpub"><tp:treatment-meta><kwd-group><label>Taxon classification</label><kwd><named-content content-type="kingdom">Animalia</named-content></kwd><kwd><named-content content-type="order">Alcyonacea</named-content></kwd><kwd><named-content content-type="family">Nephtheidae</named-content></kwd></kwd-group><mixed-citation publication-type="journal"><person-group><name><surname>van Ofwegen</surname><given-names>Leen P.</given-names></name></person-group><article-title>The genus <italic><tp:taxon-name><tp:taxon-name-part taxon-name-part-type="genus">Litophyton</tp:taxon-name-part></tp:taxon-name></italic> Forskål, 1775 (<tp:taxon-name><tp:taxon-name-part taxon-name-part-type="subclass">Octocorallia</tp:taxon-name-part></tp:taxon-name>, <tp:taxon-name><tp:taxon-name-part taxon-name-part-type="order">Alcyonacea</tp:taxon-name-part></tp:taxon-name>, <tp:taxon-name><tp:taxon-name-part taxon-name-part-type="family">Nephtheidae</tp:taxon-name-part></tp:taxon-name>) in the Red Sea and the western Indian Ocean</article-title><source>Zookeys</source><day>22</day><month>2</month><year>2016</year><volume>2016</volume><issue>567</issue><fpage>1</fpage><lpage>128</lpage><pub-id pub-id-type="doi">10.3897/zookeys.567.7212</pub-id></mixed-citation></tp:treatment-meta><tp:nomenclature><tp:taxon-name>
              <tp:taxon-name-part taxon-name-part-type="genus">Litophyton</tp:taxon-name-part>
              <tp:taxon-name-part taxon-name-part-type="species">striatum</tp:taxon-name-part>
            </tp:taxon-name><tp:taxon-authority>(Kükenthal, 1903)</tp:taxon-authority><xref ref-type="fig" rid="F2">Figures 2C</xref><xref ref-type="fig" rid="F70">, 70</xref><xref ref-type="fig" rid="F71">, 71</xref><xref ref-type="fig" rid="F72">, 72</xref><xref ref-type="fig" rid="F73">, 73</xref><xref ref-type="fig" rid="F74">, 74</xref><xref ref-type="fig" rid="F75">, 75</xref><xref ref-type="fig" rid="F76">, 76</xref><xref ref-type="fig" rid="F77">, 77</xref><xref ref-type="fig" rid="F78">, 78</xref><xref ref-type="fig" rid="F79">, 79</xref><xref ref-type="fig" rid="F80">, 80</xref><xref ref-type="fig" rid="F81">, 81</xref><xref ref-type="fig" rid="F82">, 82</xref><!--PageBreak--><tp:nomenclature-citation-list><tp:nomenclature-citation><tp:taxon-name><tp:taxon-name-part taxon-name-part-type="genus">Nephthya</tp:taxon-name-part> <tp:taxon-name-part taxon-name-part-type="species">striata</tp:taxon-name-part></tp:taxon-name><comment> (in part) Kükenthal, 1903: 166, pl. 7 fig. 12, pl. 9 fig. 60 (Red Sea); <xref ref-type="bibr" rid="B24">1913</xref>: 20 (Red Sea).</comment></tp:nomenclature-citation><tp:nomenclature-citation><tp:taxon-name>
              <tp:taxon-name-part taxon-name-part-type="genus">Litophyton</tp:taxon-name-part>
              <tp:taxon-name-part taxon-name-part-type="species">striatum</tp:taxon-name-part>
            </tp:taxon-name><comment>Not <tp:taxon-name><tp:taxon-name-part taxon-name-part-type="genus">Nephthea</tp:taxon-name-part> <tp:taxon-name-part taxon-name-part-type="species">striata</tp:taxon-name-part></tp:taxon-name>; <xref ref-type="bibr" rid="B43">Thomson and Dean 1931</xref>: 89 (Indonesia); <xref ref-type="bibr" rid="B56">Verseveldt 1966</xref>: 16, figs 8-10, pl. 2 fig. 2 (Morotai, Moluccas, Indonesia; material compared with that of <xref ref-type="bibr" rid="B43">Thomson and Dean 1931</xref>); <xref ref-type="bibr" rid="B62">1974b</xref>: 2 (Fara’un I., Gulf of Aqaba, Red Sea; listed only = <tp:taxon-name><tp:taxon-name-part taxon-name-part-type="genus">Litophyton</tp:taxon-name-part> <tp:taxon-name-part taxon-name-part-type="species">acuticonicum</tp:taxon-name-part></tp:taxon-name>); <xref ref-type="bibr" rid="B47">Tixier-Durivault 1966</xref>: 282, figs 264–266 (Madagascar); <xref ref-type="bibr" rid="B49">1970b</xref>: 299 (New Caledonia); <xref ref-type="bibr" rid="B50">1972</xref>: 26 (Madagascar); Imahara 1991: 73, fig. 12, pl. IIc (Kerama Islands, Ryukyu Is., Japan; 13m); <xref ref-type="bibr" rid="B16">Imahara 1996</xref>: 25 (listed).</comment></tp:nomenclature-citation><tp:nomenclature-citation><tp:taxon-name><tp:taxon-name-part taxon-name-part-type="genus">Nephthea</tp:taxon-name-part> <tp:taxon-name-part taxon-name-part-type="species">galbuloides</tp:taxon-name-part></tp:taxon-name><comment> Verseveldt, 1973: 144, figs 26–28 (Andraikarekabé, Nosy Komba, near Nosy Bé, Madagascar; Pointe Ambarionaomby, Nosy Komba, near Nosy Bé, Madagascar; Tany Kely, near Nosy Bé, Madagascar).</comment></tp:nomenclature-citation><tp:nomenclature-citation><tp:taxon-name>
              <tp:taxon-name-part taxon-name-part-type="genus">Litophyton</tp:taxon-name-part>
              <tp:taxon-name-part taxon-name-part-type="species">striatum</tp:taxon-name-part>
            </tp:taxon-name><comment>Not <tp:taxon-name><tp:taxon-name-part taxon-name-part-type="genus">Nephthea</tp:taxon-name-part> <tp:taxon-name-part taxon-name-part-type="species">galbuloides</tp:taxon-name-part></tp:taxon-name>; <xref ref-type="bibr" rid="B64">Verseveldt 1977b</xref>: 303 (Ambon, Indonesia); <xref ref-type="bibr" rid="B31">Ofwegen 1996</xref>: 209 (Papua New Guinea).</comment></tp:nomenclature-citation><tp:nomenclature-citation><tp:taxon-name><tp:taxon-name-part taxon-name-part-type="genus">Nephthea</tp:taxon-name-part> <tp:taxon-name-part taxon-name-part-type="species">elatensis</tp:taxon-name-part></tp:taxon-name><comment> Verseveldt &amp; Cohen, 1971: 53, fig. 1 (Red Sea); <xref ref-type="bibr" rid="B58">Verseveldt 1970</xref>: 210 (Red Sea, listed only); <xref ref-type="bibr" rid="B62">1974b</xref>: 2 (Red Sea; listed only); <xref ref-type="bibr" rid="B29">McFadden et al. 2011</xref>: 25.</comment></tp:nomenclature-citation></tp:nomenclature-citation-list></tp:nomenclature><tp:treatment-sec sec-type="material"><title>Material examined.</title><p>
              <bold>SMF 1279</bold>, syntype <italic><tp:taxon-name><tp:taxon-name-part taxon-name-part-type="genus">Nephthya</tp:taxon-name-part> <tp:taxon-name-part taxon-name-part-type="species">striata</tp:taxon-name-part></tp:taxon-name></italic>, Rotes Meer; Rüppell leg. 1832; <bold><named-content xmlns:xlink="http://www.w3.org/1999/xlink" content-type="dwc:institutional_code" xlink:type="simple">ZMB</named-content> 6837</bold>, syntype <italic><tp:taxon-name><tp:taxon-name-part taxon-name-part-type="genus">Nephthya</tp:taxon-name-part> <tp:taxon-name-part taxon-name-part-type="species">striata</tp:taxon-name-part></tp:taxon-name></italic>, Rotes Meer, Rüppell leg. 1832; <bold><named-content xmlns:xlink="http://www.w3.org/1999/xlink" content-type="dwc:institutional_code" xlink:type="simple">ZMB</named-content> 6838</bold>, syntype <italic><tp:taxon-name><tp:taxon-name-part taxon-name-part-type="genus">Nephthya</tp:taxon-name-part> <tp:taxon-name-part taxon-name-part-type="species">striata</tp:taxon-name-part></tp:taxon-name></italic>; Rotes Meer, Klunzinger leg. (= <italic><tp:taxon-name><tp:taxon-name-part taxon-name-part-type="genus">Litophyton</tp:taxon-name-part> <tp:taxon-name-part taxon-name-part-type="species">simulatum</tp:taxon-name-part></tp:taxon-name></italic>); <bold><named-content xmlns:xlink="http://www.w3.org/1999/xlink" content-type="dwc:institutional_code" xlink:type="simple">RMNH</named-content> Coel. 6866</bold>, <italic><tp:taxon-name><tp:taxon-name-part taxon-name-part-type="genus">Nephthea</tp:taxon-name-part> <tp:taxon-name-part taxon-name-part-type="species">elatensis</tp:taxon-name-part></tp:taxon-name></italic>, holotype, Red Sea, Gulf of Aqaba, opposite Solar Lake (SWS), depth 4 m, August 1969, coll. J. Cohen; <bold><named-content xmlns:xlink="http://www.w3.org/1999/xlink" content-type="dwc:institutional_code" xlink:type="simple">RMNH</named-content> Coel. 8048</bold>, holotype <italic><tp:taxon-name><tp:taxon-name-part taxon-name-part-type="genus">Nephthea</tp:taxon-name-part> <tp:taxon-name-part taxon-name-part-type="species">galbuloides</tp:taxon-name-part></tp:taxon-name></italic>, Andraikarekabe, Madagascar, depth 3 m; <bold><named-content xmlns:xlink="http://www.w3.org/1999/xlink" content-type="dwc:institutional_code" xlink:type="simple">RMNH</named-content> Coel. 8049</bold>, paratypes <italic><tp:taxon-name><tp:taxon-name-part taxon-name-part-type="genus">Nephthea</tp:taxon-name-part> <tp:taxon-name-part taxon-name-part-type="species">galbuloides</tp:taxon-name-part></tp:taxon-name></italic> Pointe Ambarionaomby, Madagascar, depth 1 m; <bold><named-content xmlns:xlink="http://www.w3.org/1999/xlink" content-type="dwc:institutional_code" xlink:type="simple">RMNH</named-content> Coel. 6820</bold>, Red Sea, Dahab, Gulf of Aqaba, 10 October 1968, (identified by Verseveldt as <italic><tp:taxon-name><tp:taxon-name-part taxon-name-part-type="genus">Nephthea</tp:taxon-name-part> <tp:taxon-name-part taxon-name-part-type="species">elatensis</tp:taxon-name-part></tp:taxon-name></italic>); <bold><named-content xmlns:xlink="http://www.w3.org/1999/xlink" content-type="dwc:institutional_code" xlink:type="simple">RMNH</named-content> Coel. 12316</bold>, Red Sea, Gulf of Aqaba, Sharm el Sheikh, depth 6 m, 7 September 1976, coll. Y. Benayahu; <bold><named-content xmlns:xlink="http://www.w3.org/1999/xlink" content-type="dwc:institutional_code" xlink:type="simple">RMNH</named-content> Coel. 42088</bold>, Indian Ocean, Socotra, sta. 79, subtidal, 10 April 1999, coll. G. Reinicke; <bold><named-content xmlns:xlink="http://www.w3.org/1999/xlink" content-type="dwc:institutional_code" xlink:type="simple">RMNH</named-content> Coel. 42089</bold>, Indian Ocean, Socotra, sta. 268, sample 87, subtidal, 15 April, 1999, coll. G. Reinicke; <bold><named-content xmlns:xlink="http://www.w3.org/1999/xlink" content-type="dwc:institutional_code" xlink:type="simple">RMNH</named-content> Coel. 42090</bold>, Indian Ocean, Socotra, Samha, NE coast, sta. 334, sample 88, subtidal, 16 April 199, coll. G. Reinicke; <bold><named-content xmlns:xlink="http://www.w3.org/1999/xlink" content-type="dwc:institutional_code" xlink:type="simple">RMNH</named-content> Coel. 42091</bold>, Indian Ocean, Socotra, Kal Farun, sta. 209, sample 81, subtidal, 11 April 1999, coll. G. Reinicke; <bold><named-content xmlns:xlink="http://www.w3.org/1999/xlink" content-type="dwc:institutional_code" xlink:type="simple">RMNH</named-content> Coel. 42098</bold>, Indian Ocean, Chagos Archipelago,(<named-content xmlns:xlink="http://www.w3.org/1999/xlink" content-type="dwc:verbatimCoordinates" xlink:type="simple">7°0'S, 72°30'E</named-content>), Peros Banhos, Diamond, 28 February 1996, coll. G.B. Reinicke, no. 2; <bold><abbrev xmlns:xlink="http://www.w3.org/1999/xlink" content-type="institution" xlink:title="Zoological Museum, Department of Zoology, Tel Aviv University, 69978 Tel Aviv, Israel" xlink:type="simple">ZMTAU</abbrev> NS 1726</bold>, Red Sea, Gulf of Aqaba, Dahab, 13 September 1967, coll. Fishelson; <bold><abbrev xmlns:xlink="http://www.w3.org/1999/xlink" content-type="institution" xlink:title="Zoological Museum, Department of Zoology, Tel Aviv University, 69978 Tel Aviv, Israel" xlink:type="simple">ZMTAU</abbrev> Co 25686 1966</bold>, Red Sea, South tip Sinai, Shab Mahmud, 12 July 1987, coll. Y. Benayahu; <bold><abbrev xmlns:xlink="http://www.w3.org/1999/xlink" content-type="institution" xlink:title="Zoological Museum, Department of Zoology, Tel Aviv University, 69978 Tel Aviv, Israel" xlink:type="simple">ZMTAU</abbrev> Co 25826 1492</bold>, Red Sea, South tip Sinai, Shab Mahmud, depth 20–30 m, coll. Y. Benayahu, 9 July 1986; <bold><abbrev xmlns:xlink="http://www.w3.org/1999/xlink" content-type="institution" xlink:title="Zoological Museum, Department of Zoology, Tel Aviv University, 69978 Tel Aviv, Israel" xlink:type="simple">ZMTAU</abbrev> Co 25828 1520</bold>, Red Sea, South tip Sinai, Shab Mahmud, depth 20–30 m, 9 July 1986, coll. Y. Benayahu; <bold><abbrev xmlns:xlink="http://www.w3.org/1999/xlink" content-type="institution" xlink:title="Zoological Museum, Department of Zoology, Tel Aviv University, 69978 Tel Aviv, Israel" xlink:type="simple">ZMTAU</abbrev> Co 25832 1600</bold>, Red Sea, Gulf of Suez, Shag Rock, 0–20 m, 10 July 1986, coll. Y. Benayahu; <bold><abbrev xmlns:xlink="http://www.w3.org/1999/xlink" content-type="institution" xlink:title="Zoological Museum, Department of Zoology, Tel Aviv University, 69978 Tel Aviv, Israel" xlink:type="simple">ZMTAU</abbrev> Co 25838 1753</bold>, Red Sea, South tip Sinai, Tiran St., depth 0–35 m, <!--PageBreak-->13 July 1986, coll. Y. Benayahu; <bold><abbrev xmlns:xlink="http://www.w3.org/1999/xlink" content-type="institution" xlink:title="Zoological Museum, Department of Zoology, Tel Aviv University, 69978 Tel Aviv, Israel" xlink:type="simple">ZMTAU</abbrev> Co 25851</bold> 1902, Red Sea, South tip Sinai, Shab Mahmud, depth 0–20 m, 12 July 1987, coll. Y. Benayahu; <bold><abbrev xmlns:xlink="http://www.w3.org/1999/xlink" content-type="institution" xlink:title="Zoological Museum, Department of Zoology, Tel Aviv University, 69978 Tel Aviv, Israel" xlink:type="simple">ZMTAU</abbrev> Co 26192</bold>, Red Sea, Straits of Tiran Ras Nazrani, 14 March 1981, coll. Y. Benayahu; <bold><abbrev xmlns:xlink="http://www.w3.org/1999/xlink" content-type="institution" xlink:title="Zoological Museum, Department of Zoology, Tel Aviv University, 69978 Tel Aviv, Israel" xlink:type="simple">ZMTAU</abbrev> Co 26194</bold>, Red Sea, Tiran Is. lagoon, depth 4 m, 15 March 1981, coll. Y. Benayahu; <bold><abbrev xmlns:xlink="http://www.w3.org/1999/xlink" content-type="institution" xlink:title="Zoological Museum, Department of Zoology, Tel Aviv University, 69978 Tel Aviv, Israel" xlink:type="simple">ZMTAU</abbrev> Co 26195</bold>, Red Sea, Tiran Is. lagoon, depth 4 m, 15 March 1981, coll. Y. Benayahu; <bold><abbrev xmlns:xlink="http://www.w3.org/1999/xlink" content-type="institution" xlink:title="Zoological Museum, Department of Zoology, Tel Aviv University, 69978 Tel Aviv, Israel" xlink:type="simple">ZMTAU</abbrev> Co 26200</bold>, Red Sea, Gulf of Aqaba, Dahab southern Oasis, depth 10 m, 4 November 1981, coll. Y. Benayahu; <bold><abbrev xmlns:xlink="http://www.w3.org/1999/xlink" content-type="institution" xlink:title="Zoological Museum, Department of Zoology, Tel Aviv University, 69978 Tel Aviv, Israel" xlink:type="simple">ZMTAU</abbrev> Co 26203</bold>, Red Sea, South tip Sinai, Sharm a Sheikh, Gan Eden, 6 November 1981, coll. Y. Benayahu; <bold><abbrev xmlns:xlink="http://www.w3.org/1999/xlink" content-type="institution" xlink:title="Zoological Museum, Department of Zoology, Tel Aviv University, 69978 Tel Aviv, Israel" xlink:type="simple">ZMTAU</abbrev> Co 26207</bold>, Red Sea, Gulf of Aqaba, El Goz (N of Tiran strait), depth 2–5 m, 8 November 1981, coll. Y. Benayahu; <bold><abbrev xmlns:xlink="http://www.w3.org/1999/xlink" content-type="institution" xlink:title="Zoological Museum, Department of Zoology, Tel Aviv University, 69978 Tel Aviv, Israel" xlink:type="simple">ZMTAU</abbrev> Co 26216</bold>, Red Sea, South tip Sinai, Sharm a Sheikh, depth 20 m, 30 November 1981, coll. Y. Benayahu; <bold><abbrev xmlns:xlink="http://www.w3.org/1999/xlink" content-type="institution" xlink:title="Zoological Museum, Department of Zoology, Tel Aviv University, 69978 Tel Aviv, Israel" xlink:type="simple">ZMTAU</abbrev> CO 34112</bold>–<bold>34113</bold>, 2 specimens, Red Sea, Gulf of Aqaba, Elat, <named-content xmlns:xlink="http://www.w3.org/1999/xlink" content-type="dwc:verbatimCoordinates" xlink:type="simple">29°30.14'N, 34°55.075'E</named-content>, depth 10.7–12.2 m, coll. Y Benayahu, 24 July 2007 (identified by Ofwegen as <italic><tp:taxon-name><tp:taxon-name-part taxon-name-part-type="genus">Nephthea</tp:taxon-name-part> <tp:taxon-name-part taxon-name-part-type="species">elatensis</tp:taxon-name-part></tp:taxon-name></italic>); <bold><abbrev xmlns:xlink="http://www.w3.org/1999/xlink" content-type="institution" xlink:title="Zoological Museum, Department of Zoology, Tel Aviv University, 69978 Tel Aviv, Israel" xlink:type="simple">ZMTAU</abbrev> Co 30062</bold>, 3 specimens, Eritrea, Entedeber Is., <named-content xmlns:xlink="http://www.w3.org/1999/xlink" content-type="dwc:verbatimCoordinates" xlink:type="simple">15°43.020'N, 39°53.465'E</named-content>, 1 May 1997, depth 6.5 m, coll. Y. Benayahu; <bold><abbrev xmlns:xlink="http://www.w3.org/1999/xlink" content-type="institution" xlink:title="Zoological Museum, Department of Zoology, Tel Aviv University, 69978 Tel Aviv, Israel" xlink:type="simple">ZMTAU</abbrev> Co 34034</bold>, Indian Ocean, Chagos Archipelago, Ile Fouquet, <named-content xmlns:xlink="http://www.w3.org/1999/xlink" content-type="dwc:verbatimCoordinates" xlink:type="simple">5°28.870'S, 71°48.762'E</named-content>, 12 February 2006, coll. M. Schleyer; <bold><abbrev xmlns:xlink="http://www.w3.org/1999/xlink" content-type="institution" xlink:title="Zoological Museum, Department of Zoology, Tel Aviv University, 69978 Tel Aviv, Israel" xlink:type="simple">ZMTAU</abbrev> Co 34036</bold>, Indian Ocean, Chagos Archipelago, Middle Brother, <named-content xmlns:xlink="http://www.w3.org/1999/xlink" content-type="dwc:verbatimCoordinates" xlink:type="simple">6°8.929'S, 71°31.630'E</named-content>, 7 February 2006, coll. M. Schleyer.</p></tp:treatment-sec><tp:treatment-sec sec-type="Removed from the species"><title>Removed from the species.</title><p>
              <bold><named-content xmlns:xlink="http://www.w3.org/1999/xlink" content-type="dwc:institutional_code" xlink:type="simple">RMNH</named-content> Coel. 2238</bold>, Indonesia, N Moluccas, Morotai, Snellius expedition, 3–10 June 1930; <bold><named-content xmlns:xlink="http://www.w3.org/1999/xlink" content-type="dwc:institutional_code" xlink:type="simple">RMNH</named-content> Coel. 8939</bold>, identified by Verseveldt as <italic><tp:taxon-name><tp:taxon-name-part taxon-name-part-type="genus">Nephthea</tp:taxon-name-part> <tp:taxon-name-part taxon-name-part-type="species">striata</tp:taxon-name-part></tp:taxon-name></italic>, Red Sea, Gulf of Aqaba, Fara ‘un Island, 27 June 1967, Hebrew Univ.-Smiths. Red Sea project, 2/SLR 45 (= <italic><tp:taxon-name><tp:taxon-name-part taxon-name-part-type="genus">Litophyton</tp:taxon-name-part> <tp:taxon-name-part taxon-name-part-type="species">acuticonicum</tp:taxon-name-part></tp:taxon-name></italic>); <bold><named-content xmlns:xlink="http://www.w3.org/1999/xlink" content-type="dwc:institutional_code" xlink:type="simple">RMNH</named-content> Coel. 12317</bold>, identified as <italic><tp:taxon-name><tp:taxon-name-part taxon-name-part-type="genus">Nephthea</tp:taxon-name-part> <tp:taxon-name-part taxon-name-part-type="species">striata</tp:taxon-name-part></tp:taxon-name></italic> by Verseveldt, Red Sea, Gulf of Aqaba, Sharm el Sheikh, depth 30 m, 7 September 1976, coll. Y Benayahu (= <italic><tp:taxon-name><tp:taxon-name-part taxon-name-part-type="genus">Litophyton</tp:taxon-name-part> <tp:taxon-name-part taxon-name-part-type="species">curvum</tp:taxon-name-part></tp:taxon-name></italic> sp. n.).</p></tp:treatment-sec><tp:treatment-sec sec-type="Diagnosis"><title>Diagnosis.</title><p>
              <italic><tp:taxon-name><tp:taxon-name-part taxon-name-part-type="genus">Litophyton</tp:taxon-name-part></tp:taxon-name></italic> with the large internal spindles of the base of the stalk at least 1.0 mm long and heavily branched.</p></tp:treatment-sec><tp:treatment-sec sec-type="Re-description of the lectotype, SMF 1279"><title>Re-description of the lectotype, SMF 1279.</title><p>The stiff lectotype is 7 cm long and 5 cm wide (Figure <xref ref-type="fig" rid="F70">70A</xref>); end lobes rounded. Colony stalk very short, up to 1 cm long.</p><p>The polyps are up to 0.80 in height and up to 0.90 in width (Figure <xref ref-type="fig" rid="F71">71A</xref>). Supporting bundle mostly not projecting, sometimes one spindle projecting for 0.10 mm; it is composed of up to about 10 spindles; these spindles are up to 1.15 mm long and up to 0.13 mm wide; with simple tubercles and spines (Figure <xref ref-type="fig" rid="F71">71B</xref>). Distal end of projecting spindles with higher spines. Polyp body sclerites irregularly arranged. On the abaxial and lateral sides the spindles are up to 0.35 mm long; with thorns on the outer side (Figure <xref ref-type="fig" rid="F71">71C</xref>). Adaxially only some small, spiny rodlets are present, about 0.1 mm long. On the adaxial side of the polyp stalk, just below the polyp body, similar rodlets are present, placed transversely; tentacles with nearly smooth rodlets, 0.03–0.08 mm long (Figure <xref ref-type="fig" rid="F71">71D</xref>).</p><p>
              <bold>Surface layer top of stalk.</bold> Radiates and derivatives of these, spindles and unilaterally spinose spindles, which are up to 0.6 mm long. Several sclerites with some side-branches (Figure <xref ref-type="fig" rid="F71">71E</xref>).</p><p>
              <bold>Surface layer base of stalk.</bold> Sclerites similar to those of the top of the stalk but with longer spines (Figure <xref ref-type="fig" rid="F72">72A</xref>). Few unilaterally spinose spindles present.</p><!--PageBreak--><p>
              <bold>Interior base of stalk.</bold> Spindles with widely placed simple spines and tubercles; the spindles often have side-branches (Figure <xref ref-type="fig" rid="F72">72B–C</xref>). Length of these spindles up to 1.6 mm.</p><p>
              <bold>Colour.</bold> Colony cream.</p></tp:treatment-sec><tp:treatment-sec sec-type="Distribution"><title>Distribution.</title><p>Red Sea, Socotra, Chagos Archipelago, Madagascar.</p></tp:treatment-sec><tp:treatment-sec sec-type="Remarks"><title>Remarks.</title><p>In the catalogue of the <named-content xmlns:xlink="http://www.w3.org/1999/xlink" content-type="dwc:institutional_code" xlink:type="simple">ZMB</named-content> the numbers 6833–6838 are mentioned as material of <italic><tp:taxon-name><tp:taxon-name-part taxon-name-part-type="genus">Nephthea</tp:taxon-name-part> <tp:taxon-name-part taxon-name-part-type="species">striata</tp:taxon-name-part></tp:taxon-name></italic>, 6834 and 6838 as types. I could only find two specimens (numbers 6837 and 6838). In the SMF one specimen is present (SMF 1279), that clearly is the same specimen as the one described and depicted by <xref ref-type="bibr" rid="B21">Kükenthal (1903</xref>: 166, pl. 7 fig. 12). Kükenthal, in his description of the species, mentioned two other specimens (both about 3 cm high and wide) from the Red Sea. According to <xref ref-type="bibr" rid="B21">Kükenthal (1903)</xref> these two specimens were deposited in the Breslau Museum. Nowadays no type material of this species is present in Breslau. Most probably <named-content xmlns:xlink="http://www.w3.org/1999/xlink" content-type="dwc:institutional_code" xlink:type="simple">ZMB</named-content> 6838 (Figure <xref ref-type="fig" rid="F59">59A</xref>) is one of the two Breslau specimens. The sclerites of <named-content xmlns:xlink="http://www.w3.org/1999/xlink" content-type="dwc:institutional_code" xlink:type="simple">ZMB</named-content> 6838 (Figures <xref ref-type="fig" rid="F60">60</xref>–<xref ref-type="fig" rid="F61">61</xref>) show it to be a specimen belonging to <italic><tp:taxon-name><tp:taxon-name-part taxon-name-part-type="genus">Litophyton</tp:taxon-name-part> <tp:taxon-name-part taxon-name-part-type="species">simulatum</tp:taxon-name-part></tp:taxon-name></italic>. <named-content xmlns:xlink="http://www.w3.org/1999/xlink" content-type="dwc:institutional_code" xlink:type="simple">ZMB</named-content> 6837 lacks the base of the colony and therefore some doubts about its identity remains but probably it represents the same species SMF 1279, which is here designated as the lectotype of <italic><tp:taxon-name><tp:taxon-name-part taxon-name-part-type="genus">Litophyton</tp:taxon-name-part> <tp:taxon-name-part taxon-name-part-type="species">striatum</tp:taxon-name-part></tp:taxon-name></italic>.</p><p>The lectotype SMF 1279 has some supporting bundle spindles with a somewhat leafy projecting end (not depicted); <abbrev xmlns:xlink="http://www.w3.org/1999/xlink" content-type="institution" xlink:title="Zoological Museum, Department of Zoology, Tel Aviv University, 69978 Tel Aviv, Israel" xlink:type="simple">ZMTAU</abbrev> 26194 and <abbrev xmlns:xlink="http://www.w3.org/1999/xlink" content-type="institution" xlink:title="Zoological Museum, Department of Zoology, Tel Aviv University, 69978 Tel Aviv, Israel" xlink:type="simple">ZMTAU</abbrev> 26195 have some with a smooth spine (not depicted).</p><p>
              <abbrev xmlns:xlink="http://www.w3.org/1999/xlink" content-type="institution" xlink:title="Zoological Museum, Department of Zoology, Tel Aviv University, 69978 Tel Aviv, Israel" xlink:type="simple">ZMTAU</abbrev> Co 25851 (Figures <xref ref-type="fig" rid="F70">70B</xref>, <xref ref-type="fig" rid="F73">73</xref>–<xref ref-type="fig" rid="F76">76</xref>), <abbrev xmlns:xlink="http://www.w3.org/1999/xlink" content-type="institution" xlink:title="Zoological Museum, Department of Zoology, Tel Aviv University, 69978 Tel Aviv, Israel" xlink:type="simple">ZMTAU</abbrev> Co 26216 and <abbrev xmlns:xlink="http://www.w3.org/1999/xlink" content-type="institution" xlink:title="Zoological Museum, Department of Zoology, Tel Aviv University, 69978 Tel Aviv, Israel" xlink:type="simple">ZMTAU</abbrev> Co 26203 (Figures <xref ref-type="fig" rid="F70">70C</xref>, <xref ref-type="fig" rid="F77">77</xref>–<xref ref-type="fig" rid="F79">79</xref>) have been used to produce SEM images of the sclerites. Noteworthy is the difference in internal base stalk spindles (Figures <xref ref-type="fig" rid="F76">76</xref>, <xref ref-type="fig" rid="F78">78</xref>). <abbrev xmlns:xlink="http://www.w3.org/1999/xlink" content-type="institution" xlink:title="Zoological Museum, Department of Zoology, Tel Aviv University, 69978 Tel Aviv, Israel" xlink:type="simple">ZMTAU</abbrev> Co 26203 shows an unusual amount of unilaterally spinose sclerites in the surface of the base of the stalk, with densely placed spines which are not like those in SMF 1279 (Figure <xref ref-type="fig" rid="F79">79</xref>).</p><p>The type material of <italic><tp:taxon-name><tp:taxon-name-part taxon-name-part-type="genus">Nephthea</tp:taxon-name-part> <tp:taxon-name-part taxon-name-part-type="species">galbuloides</tp:taxon-name-part></tp:taxon-name></italic> has been re-examined (Figures <xref ref-type="fig" rid="F80">80</xref>–<xref ref-type="fig" rid="F82">82</xref>) and proved to be <italic><tp:taxon-name><tp:taxon-name-part taxon-name-part-type="genus">Litophyton</tp:taxon-name-part> <tp:taxon-name-part taxon-name-part-type="species">striatum</tp:taxon-name-part></tp:taxon-name></italic>. This specimen also shows very densely arranged spines on the unilaterally developed forms.</p><p>
              <abbrev xmlns:xlink="http://www.w3.org/1999/xlink" content-type="institution" xlink:title="Zoological Museum, Department of Zoology, Tel Aviv University, 69978 Tel Aviv, Israel" xlink:type="simple">ZMTAU</abbrev> CO 34112–34113, identified by myself as <italic><tp:taxon-name><tp:taxon-name-part taxon-name-part-type="genus">Nephthea</tp:taxon-name-part> <tp:taxon-name-part taxon-name-part-type="species">elatensis</tp:taxon-name-part></tp:taxon-name></italic>, have been used by <xref ref-type="bibr" rid="B29">McFadden et al. (2011)</xref> for their molecular study.</p></tp:treatment-sec><tp:treatment-sec><!--Section generated to contain objects referenced in tp:taxon-treatment.--><fig id="F2" position="float" orientation="portrait"><label>Figure 2.</label><caption><p>Polyp armatures <bold>A</bold> <italic><tp:taxon-name><tp:taxon-name-part taxon-name-part-type="genus">Litophyton</tp:taxon-name-part> <tp:taxon-name-part taxon-name-part-type="species">laevis</tp:taxon-name-part></tp:taxon-name></italic> <bold>B</bold> <italic><tp:taxon-name><tp:taxon-name-part taxon-name-part-type="genus">Litophyton</tp:taxon-name-part> <tp:taxon-name-part taxon-name-part-type="species">chabrolii</tp:taxon-name-part></tp:taxon-name></italic> <bold>C</bold> <italic><tp:taxon-name><tp:taxon-name-part taxon-name-part-type="genus">Litophyton</tp:taxon-name-part> <tp:taxon-name-part taxon-name-part-type="species">striatum</tp:taxon-name-part></tp:taxon-name></italic> <bold>D</bold> <italic><tp:taxon-name><tp:taxon-name-part taxon-name-part-type="genus">Litophyton</tp:taxon-name-part> <tp:taxon-name-part taxon-name-part-type="species">simulatum</tp:taxon-name-part></tp:taxon-name></italic> <bold>E</bold> <italic><tp:taxon-name><tp:taxon-name-part taxon-name-part-type="genus">Litophyton</tp:taxon-name-part> <tp:taxon-name-part taxon-name-part-type="species">lanternarium</tp:taxon-name-part></tp:taxon-name></italic>; all lateral views. Figure <bold>E</bold> is from <xref ref-type="bibr" rid="B60">Verseveldt (1973)</xref>.</p></caption><graphic xmlns:xlink="http://www.w3.org/1999/xlink" xlink:href="zookeys-567-001-g002.jpg" position="float" orientation="portrait" xlink:type="simple" id="oo_78694.jpg"/></fig><fig id="F70" position="float" orientation="portrait"><label>Figure 70.</label><caption><p>
              <italic><tp:taxon-name><tp:taxon-name-part taxon-name-part-type="genus">Litophyton</tp:taxon-name-part> <tp:taxon-name-part taxon-name-part-type="species">striatum</tp:taxon-name-part></tp:taxon-name></italic> (Kükenthal, 1903). <bold>A</bold> syntype SMF 1279 <bold>B</bold> <abbrev xmlns:xlink="http://www.w3.org/1999/xlink" content-type="institution" xlink:title="Zoological Museum, Department of Zoology, Tel Aviv University, 69978 Tel Aviv, Israel" xlink:type="simple">ZMTAU</abbrev> Co 25851 <bold>C</bold> <abbrev xmlns:xlink="http://www.w3.org/1999/xlink" content-type="institution" xlink:title="Zoological Museum, Department of Zoology, Tel Aviv University, 69978 Tel Aviv, Israel" xlink:type="simple">ZMTAU</abbrev> Co 26216.</p></caption><graphic xmlns:xlink="http://www.w3.org/1999/xlink" xlink:href="zookeys-567-001-g070.jpg" position="float" orientation="portrait" xlink:type="simple" id="oo_78818.jpg"/></fig><fig id="F71" position="float" orientation="portrait"><label>Figure 71.</label><caption><p>
              <italic><tp:taxon-name><tp:taxon-name-part taxon-name-part-type="genus">Litophyton</tp:taxon-name-part> <tp:taxon-name-part taxon-name-part-type="species">striatum</tp:taxon-name-part></tp:taxon-name></italic> (Kükenthal, 1903), syntype SMF 1279. <bold>A</bold> lateral view of polyp armature <bold>B</bold> supporting bundle sclerite (partly) <bold>C</bold> polyp body sclerites <bold>D</bold> tentacular rodlets <bold>E</bold> sclerites surface layer top of stalk. Scale at <bold>A</bold> only applies to <bold>A</bold>.</p></caption><graphic xmlns:xlink="http://www.w3.org/1999/xlink" xlink:href="zookeys-567-001-g071.jpg" position="float" orientation="portrait" xlink:type="simple" id="oo_78820.jpg"/></fig><fig id="F72" position="float" orientation="portrait"><label>Figure 72.</label><caption><p>
              <italic><tp:taxon-name><tp:taxon-name-part taxon-name-part-type="genus">Litophyton</tp:taxon-name-part> <tp:taxon-name-part taxon-name-part-type="species">striatum</tp:taxon-name-part></tp:taxon-name></italic> (Kükenthal, 1903), syntype SMF 1279. <bold>A</bold> sclerites surface layer base of stalk <bold>B–C</bold> spindles interior base of stalk <bold>C</bold> outlines only. Scale at <bold>C</bold> only applies to <bold>C</bold>.</p></caption><graphic xmlns:xlink="http://www.w3.org/1999/xlink" xlink:href="zookeys-567-001-g072.jpg" position="float" orientation="portrait" xlink:type="simple" id="oo_78823.jpg"/></fig><fig id="F73" position="float" orientation="portrait"><label>Figure 73.</label><caption><p>
              <italic><tp:taxon-name><tp:taxon-name-part taxon-name-part-type="genus">Litophyton</tp:taxon-name-part> <tp:taxon-name-part taxon-name-part-type="species">striatum</tp:taxon-name-part></tp:taxon-name></italic> (Kükenthal, 1903), <abbrev xmlns:xlink="http://www.w3.org/1999/xlink" content-type="institution" xlink:title="Zoological Museum, Department of Zoology, Tel Aviv University, 69978 Tel Aviv, Israel" xlink:type="simple">ZMTAU</abbrev> Co 25851. <bold>A</bold> tentacle rodlets <bold>B</bold> polyp body spindles <bold>C</bold> spindles of supporting bundle. Scale at <bold>B</bold> also applies to <bold>C</bold>.</p></caption><graphic xmlns:xlink="http://www.w3.org/1999/xlink" xlink:href="zookeys-567-001-g073.jpg" position="float" orientation="portrait" xlink:type="simple" id="oo_78824.jpg"/></fig><fig id="F74" position="float" orientation="portrait"><label>Figure 74.</label><caption><p>
              <italic><tp:taxon-name><tp:taxon-name-part taxon-name-part-type="genus">Litophyton</tp:taxon-name-part> <tp:taxon-name-part taxon-name-part-type="species">striatum</tp:taxon-name-part></tp:taxon-name></italic> (Kükenthal, 1903), <abbrev xmlns:xlink="http://www.w3.org/1999/xlink" content-type="institution" xlink:title="Zoological Museum, Department of Zoology, Tel Aviv University, 69978 Tel Aviv, Israel" xlink:type="simple">ZMTAU</abbrev> Co 25851. <bold>A–B</bold> sclerites surface layer top of stalk.</p></caption><graphic xmlns:xlink="http://www.w3.org/1999/xlink" xlink:href="zookeys-567-001-g074.jpg" position="float" orientation="portrait" xlink:type="simple" id="oo_78825.jpg"/></fig><fig id="F75" position="float" orientation="portrait"><label>Figure 75.</label><caption><p>
              <italic><tp:taxon-name><tp:taxon-name-part taxon-name-part-type="genus">Litophyton</tp:taxon-name-part> <tp:taxon-name-part taxon-name-part-type="species">striatum</tp:taxon-name-part></tp:taxon-name></italic> (Kükenthal, 1903), <abbrev xmlns:xlink="http://www.w3.org/1999/xlink" content-type="institution" xlink:title="Zoological Museum, Department of Zoology, Tel Aviv University, 69978 Tel Aviv, Israel" xlink:type="simple">ZMTAU</abbrev> Co 25851. <bold>A–B</bold> sclerites surface layer base of stalk.</p></caption><graphic xmlns:xlink="http://www.w3.org/1999/xlink" xlink:href="zookeys-567-001-g075.jpg" position="float" orientation="portrait" xlink:type="simple" id="oo_78828.jpg"/></fig><fig id="F76" position="float" orientation="portrait"><label>Figure 76.</label><caption><p>
              <italic><tp:taxon-name><tp:taxon-name-part taxon-name-part-type="genus">Litophyton</tp:taxon-name-part> <tp:taxon-name-part taxon-name-part-type="species">striatum</tp:taxon-name-part></tp:taxon-name></italic> (Kükenthal, 1903), <abbrev xmlns:xlink="http://www.w3.org/1999/xlink" content-type="institution" xlink:title="Zoological Museum, Department of Zoology, Tel Aviv University, 69978 Tel Aviv, Israel" xlink:type="simple">ZMTAU</abbrev> Co 25851. <bold>A–B</bold> spindles interior base of stalk <bold>C</bold> tubercles on spindle.</p></caption><graphic xmlns:xlink="http://www.w3.org/1999/xlink" xlink:href="zookeys-567-001-g076.jpg" position="float" orientation="portrait" xlink:type="simple" id="oo_78830.jpg"/></fig><fig id="F77" position="float" orientation="portrait"><label>Figure 77.</label><caption><p>
              <italic><tp:taxon-name><tp:taxon-name-part taxon-name-part-type="genus">Litophyton</tp:taxon-name-part> <tp:taxon-name-part taxon-name-part-type="species">striatum</tp:taxon-name-part></tp:taxon-name></italic> (Kükenthal, 1903), <abbrev xmlns:xlink="http://www.w3.org/1999/xlink" content-type="institution" xlink:title="Zoological Museum, Department of Zoology, Tel Aviv University, 69978 Tel Aviv, Israel" xlink:type="simple">ZMTAU</abbrev> Co 26216. <bold>A</bold> sclerites surface layer base of stalk <bold>B</bold> spindles interior stalk.</p></caption><graphic xmlns:xlink="http://www.w3.org/1999/xlink" xlink:href="zookeys-567-001-g077.jpg" position="float" orientation="portrait" xlink:type="simple" id="oo_78831.jpg"/></fig><fig id="F78" position="float" orientation="portrait"><label>Figure 78.</label><caption><p>
              <italic><tp:taxon-name><tp:taxon-name-part taxon-name-part-type="genus">Litophyton</tp:taxon-name-part> <tp:taxon-name-part taxon-name-part-type="species">striatum</tp:taxon-name-part></tp:taxon-name></italic> (Kükenthal, 1903), <abbrev xmlns:xlink="http://www.w3.org/1999/xlink" content-type="institution" xlink:title="Zoological Museum, Department of Zoology, Tel Aviv University, 69978 Tel Aviv, Israel" xlink:type="simple">ZMTAU</abbrev> Co 26216. <bold>A–B</bold> spindles interior base of stalk <bold>C</bold> tubercles on spindle.</p></caption><graphic xmlns:xlink="http://www.w3.org/1999/xlink" xlink:href="zookeys-567-001-g078.jpg" position="float" orientation="portrait" xlink:type="simple" id="oo_78834.jpg"/></fig><fig id="F79" position="float" orientation="portrait"><label>Figure 79.</label><caption><p>
              <italic><tp:taxon-name><tp:taxon-name-part taxon-name-part-type="genus">Litophyton</tp:taxon-name-part> <tp:taxon-name-part taxon-name-part-type="species">striatum</tp:taxon-name-part></tp:taxon-name></italic> (Kükenthal, 1903), <abbrev xmlns:xlink="http://www.w3.org/1999/xlink" content-type="institution" xlink:title="Zoological Museum, Department of Zoology, Tel Aviv University, 69978 Tel Aviv, Israel" xlink:type="simple">ZMTAU</abbrev> Co 26203. <bold>A–B</bold> tentacle rodlets <bold>C</bold> polyp body spindles <bold>D</bold> spindles of supporting bundle <bold>E–F</bold> sclerites surface layer base of stalk <bold>G</bold> spindles interior base of stalk. Scale at <bold>D</bold> also applies to <bold>C, F</bold>; scale at <bold>A</bold> also to <bold>E</bold>.</p></caption><graphic xmlns:xlink="http://www.w3.org/1999/xlink" xlink:href="zookeys-567-001-g079.jpg" position="float" orientation="portrait" xlink:type="simple" id="oo_78835.jpg"/></fig><fig id="F80" position="float" orientation="portrait"><label>Figure 80.</label><caption><p>
              <italic><tp:taxon-name><tp:taxon-name-part taxon-name-part-type="genus">Litophyton</tp:taxon-name-part> <tp:taxon-name-part taxon-name-part-type="species">striatum</tp:taxon-name-part></tp:taxon-name></italic> (Kükenthal, 1903), <named-content xmlns:xlink="http://www.w3.org/1999/xlink" content-type="dwc:institutional_code" xlink:type="simple">RMNH</named-content> Coel. 8048, holotype <italic><tp:taxon-name><tp:taxon-name-part taxon-name-part-type="genus">Nephthea</tp:taxon-name-part> <tp:taxon-name-part taxon-name-part-type="species">galbuloides</tp:taxon-name-part></tp:taxon-name></italic>.</p></caption><graphic xmlns:xlink="http://www.w3.org/1999/xlink" xlink:href="zookeys-567-001-g080.jpg" position="float" orientation="portrait" xlink:type="simple" id="oo_78837.jpg"/></fig><fig id="F81" position="float" orientation="portrait"><label>Figure 81.</label><caption><p>
              <italic><tp:taxon-name><tp:taxon-name-part taxon-name-part-type="genus">Litophyton</tp:taxon-name-part> <tp:taxon-name-part taxon-name-part-type="species">striatum</tp:taxon-name-part></tp:taxon-name></italic> (Kükenthal, 1903), <named-content xmlns:xlink="http://www.w3.org/1999/xlink" content-type="dwc:institutional_code" xlink:type="simple">RMNH</named-content> Coel. 8048, holotype <italic><tp:taxon-name><tp:taxon-name-part taxon-name-part-type="genus">Nephthea</tp:taxon-name-part> <tp:taxon-name-part taxon-name-part-type="species">galbuloides</tp:taxon-name-part></tp:taxon-name></italic>. <bold>A</bold> tentacle rodlets and one small polyp body spindle <bold>B</bold> polyp body spindles <bold>C</bold> spindles of supporting bundle <bold>D–E</bold> sclerites of surface layer top of stalk <bold>F</bold> interior base stalk spindle. Scale at <bold>C</bold> also applies to <bold>B</bold>.</p></caption><graphic xmlns:xlink="http://www.w3.org/1999/xlink" xlink:href="zookeys-567-001-g081.jpg" position="float" orientation="portrait" xlink:type="simple" id="oo_78838.jpg"/></fig><fig id="F82" position="float" orientation="portrait"><label>Figure 82.</label><caption><p>
              <italic><tp:taxon-name><tp:taxon-name-part taxon-name-part-type="genus">Litophyton</tp:taxon-name-part> <tp:taxon-name-part taxon-name-part-type="species">striatum</tp:taxon-name-part></tp:taxon-name></italic> (Kükenthal, 1903), <named-content xmlns:xlink="http://www.w3.org/1999/xlink" content-type="dwc:institutional_code" xlink:type="simple">RMNH</named-content> Coel. 8048, holotype <italic><tp:taxon-name><tp:taxon-name-part taxon-name-part-type="genus">Nephthea</tp:taxon-name-part> <tp:taxon-name-part taxon-name-part-type="species">galbuloides</tp:taxon-name-part></tp:taxon-name></italic>. <bold>A–B</bold> sclerites surface layer base of stalk <bold>C</bold> spindles interior base of stalk <bold>D</bold> tubercles on spindle.</p></caption><graphic xmlns:xlink="http://www.w3.org/1999/xlink" xlink:href="zookeys-567-001-g082.jpg" position="float" orientation="portrait" xlink:type="simple" id="oo_78841.jpg"/></fig><fig id="F59" position="float" orientation="portrait"><label>Figure 59.</label><caption><p>
              <italic><tp:taxon-name><tp:taxon-name-part taxon-name-part-type="genus">Litophyton</tp:taxon-name-part> <tp:taxon-name-part taxon-name-part-type="species">simulatum</tp:taxon-name-part></tp:taxon-name></italic> (Verseveldt, 1970). <bold>A</bold> <named-content xmlns:xlink="http://www.w3.org/1999/xlink" content-type="dwc:institutional_code" xlink:type="simple">ZMB</named-content> 6838, syntype of <italic><tp:taxon-name><tp:taxon-name-part taxon-name-part-type="genus">Litophyton</tp:taxon-name-part> <tp:taxon-name-part taxon-name-part-type="species">striatum</tp:taxon-name-part></tp:taxon-name></italic> (Kükenthal, 1903) <bold>B</bold> <abbrev xmlns:xlink="http://www.w3.org/1999/xlink" content-type="institution" xlink:title="Zoological Museum, Department of Zoology, Tel Aviv University, 69978 Tel Aviv, Israel" xlink:type="simple">ZMTAU</abbrev> Co 25874 <bold>C</bold> <abbrev xmlns:xlink="http://www.w3.org/1999/xlink" content-type="institution" xlink:title="Zoological Museum, Department of Zoology, Tel Aviv University, 69978 Tel Aviv, Israel" xlink:type="simple">ZMTAU</abbrev> Co26201.</p></caption><graphic xmlns:xlink="http://www.w3.org/1999/xlink" xlink:href="zookeys-567-001-g059.jpg" position="float" orientation="portrait" xlink:type="simple" id="oo_78798.jpg"/></fig><fig id="F60" position="float" orientation="portrait"><label>Figure 60.</label><caption><p>
              <italic><tp:taxon-name><tp:taxon-name-part taxon-name-part-type="genus">Litophyton</tp:taxon-name-part> <tp:taxon-name-part taxon-name-part-type="species">simulatum</tp:taxon-name-part></tp:taxon-name></italic> (Verseveldt, 1970), <named-content xmlns:xlink="http://www.w3.org/1999/xlink" content-type="dwc:institutional_code" xlink:type="simple">ZMB</named-content> 6838, syntype of <italic><tp:taxon-name><tp:taxon-name-part taxon-name-part-type="genus">Litophyton</tp:taxon-name-part> <tp:taxon-name-part taxon-name-part-type="species">striatum</tp:taxon-name-part></tp:taxon-name></italic> (Kükenthal, 1903) <bold>A</bold> lateral view of polyp armature and adaxial view of part of it <bold>B</bold> supporting bundle sclerite (partly) <bold>C–D</bold> polyp body sclerites <bold>E</bold> sclerites, surface layer top of stalk <bold>F</bold> spindles interior top of stalk. Scale at <bold>F</bold> also applies to <bold>B</bold>, <bold>D, E</bold>.</p></caption><graphic xmlns:xlink="http://www.w3.org/1999/xlink" xlink:href="zookeys-567-001-g060.jpg" position="float" orientation="portrait" xlink:type="simple" id="oo_78800.jpg"/></fig><fig id="F61" position="float" orientation="portrait"><label>Figure 61.</label><caption><p>
              <italic><tp:taxon-name><tp:taxon-name-part taxon-name-part-type="genus">Litophyton</tp:taxon-name-part> <tp:taxon-name-part taxon-name-part-type="species">simulatum</tp:taxon-name-part></tp:taxon-name></italic> (Verseveldt, 1970), <named-content xmlns:xlink="http://www.w3.org/1999/xlink" content-type="dwc:institutional_code" xlink:type="simple">ZMB</named-content> 6838, syntype of <italic><tp:taxon-name><tp:taxon-name-part taxon-name-part-type="genus">Litophyton</tp:taxon-name-part> <tp:taxon-name-part taxon-name-part-type="species">striatum</tp:taxon-name-part></tp:taxon-name></italic> (Kükenthal, 1903). <bold>A</bold> sclerites surface layer base of stalk <bold>B</bold> spindles interior base of stalk, outlines only <bold>C</bold> tubercles on spindle. Scale at <bold>A</bold> also applies to <bold>C</bold>.</p></caption><graphic xmlns:xlink="http://www.w3.org/1999/xlink" xlink:href="zookeys-567-001-g061.jpg" position="float" orientation="portrait" xlink:type="simple" id="oo_78802.jpg"/></fig></tp:treatment-sec><ref-list><ref id="B60"><mixed-citation xmlns:xlink="http://www.w3.org/1999/xlink" xlink:type="simple">
          <person-group><name name-style="western"><surname>Verseveldt</surname><given-names>J</given-names></name></person-group> (<year>1973</year>) <article-title><tp:taxon-name><tp:taxon-name-part taxon-name-part-type="subclass">Octocorallia</tp:taxon-name-part></tp:taxon-name> from north-western Madagascar (Part IIIa-d).</article-title> <source>Proceedings Koninklijke Nederlandse Akademie van Wetenschappen</source>, <publisher-loc>Amsterdam</publisher-loc>, <series>Series C</series>, <volume>76</volume>(<issue>1</issue>): <fpage>69</fpage>–<lpage>171</lpage>.</mixed-citation></ref><ref id="B24"><mixed-citation xmlns:xlink="http://www.w3.org/1999/xlink" xlink:type="simple">
          <person-group><name name-style="western"><surname>Kükenthal</surname><given-names>W</given-names></name></person-group> (<year>1913</year>) <article-title>Alcyonaria des Roten Meeres. Expeditionen S.M. Schiff “Pola” in das Rote Meer. Zoologische Ergebnisse 29.</article-title> <source>Denkschriften der Kaiserlichen Akademie der Wissenschaften Wien, Mathematisch-Naturwissenschaftliche Klasse</source> <volume>89</volume>: <fpage>1</fpage>–<lpage>33</lpage>.</mixed-citation></ref><ref id="B43"><mixed-citation xmlns:xlink="http://www.w3.org/1999/xlink" xlink:type="simple">
          <person-group><name name-style="western"><surname>Thomson</surname><given-names>JA</given-names></name><name name-style="western"><surname>Dean</surname><given-names>LM</given-names></name></person-group> (<year>1931</year>) <article-title>The <tp:taxon-name><tp:taxon-name-part taxon-name-part-type="order">Alcyonacea</tp:taxon-name-part></tp:taxon-name> of the Siboga Expedition with an addendum to the <tp:taxon-name><tp:taxon-name-part taxon-name-part-type="order">Gorgonacea</tp:taxon-name-part></tp:taxon-name>.</article-title> <source>Siboga Expedition monographs</source> <volume>13d</volume>: <fpage>1</fpage>–<lpage>227</lpage>.</mixed-citation></ref><ref id="B56"><mixed-citation xmlns:xlink="http://www.w3.org/1999/xlink" xlink:type="simple">
          <person-group><name name-style="western"><surname>Verseveldt</surname><given-names>J</given-names></name></person-group> (<year>1966</year>) <article-title>Biological Results of the Snellius Expedition XXII. <tp:taxon-name><tp:taxon-name-part taxon-name-part-type="subclass">Octocorallia</tp:taxon-name-part></tp:taxon-name> from the Malay Archipelago (Part II).</article-title> <source>Zoologische Verhandelingen Leiden</source> <volume>80</volume>: <fpage>1</fpage>–<lpage>109</lpage>.</mixed-citation></ref><ref id="B62"><mixed-citation xmlns:xlink="http://www.w3.org/1999/xlink" xlink:type="simple">
          <person-group><name name-style="western"><surname>Verseveldt</surname><given-names>J</given-names></name></person-group> (<year>1974b</year>) <article-title><tp:taxon-name><tp:taxon-name-part taxon-name-part-type="order">Alcyonacea</tp:taxon-name-part></tp:taxon-name> (<tp:taxon-name><tp:taxon-name-part taxon-name-part-type="subclass">Octocorallia</tp:taxon-name-part></tp:taxon-name>) from the Red Sea, with a discussion of a new <italic><tp:taxon-name><tp:taxon-name-part taxon-name-part-type="genus">Sinularia</tp:taxon-name-part></tp:taxon-name></italic> species from Ceylon.</article-title> <source>Israel Journal of Zoology</source> <volume>23</volume>: <fpage>1</fpage>–<lpage>37</lpage>.</mixed-citation></ref><ref id="B47"><mixed-citation xmlns:xlink="http://www.w3.org/1999/xlink" xlink:type="simple">
          <person-group><name name-style="western"><surname>Tixier-Durivault</surname><given-names>A</given-names></name></person-group> (<year>1966</year>) <article-title>Octocoralliaires de Madagascar et des îles avoisinantes.</article-title> <source>Faune Madagascar</source> <volume>21</volume>: <fpage>1</fpage>–<lpage>456</lpage>.</mixed-citation></ref><ref id="B49"><mixed-citation xmlns:xlink="http://www.w3.org/1999/xlink" xlink:type="simple">
          <person-group><name name-style="western"><surname>Tixier-Durivault</surname><given-names>A</given-names></name></person-group> (<year>1970b</year>) <article-title>Les Octocoralliaires de Nouvelle-Caledonie.</article-title> <source>L’Expedition francaise sur les recifs coralliens de la Nouvelle-Caledonie</source> <volume>4</volume>: <fpage>171</fpage>–<lpage>350</lpage>.</mixed-citation></ref><ref id="B50"><mixed-citation xmlns:xlink="http://www.w3.org/1999/xlink" xlink:type="simple">
          <person-group><name name-style="western"><surname>Tixier-Durivault</surname><given-names>A</given-names></name></person-group> (<year>1972</year>) <article-title>Nouvel rapport d’octocoralliaires de Madagascar et des îles avoisinantes.</article-title> <source>Téthys</source>, <supplement>supplement</supplement> <volume>3</volume>: <fpage>11</fpage>–<lpage>68</lpage>.</mixed-citation></ref><ref id="B16"><mixed-citation xmlns:xlink="http://www.w3.org/1999/xlink" xlink:type="simple">
          <person-group><name name-style="western"><surname>Imahara</surname><given-names>Y</given-names></name></person-group> (<year>1996</year>) <article-title>Previously recorded octocorals from Japan and adjacent seas.</article-title> <source>Precious Corals &amp; Octocoral Research</source> <volume>4-5</volume>: <fpage>17</fpage>–<lpage>44</lpage>.</mixed-citation></ref><ref id="B64"><mixed-citation xmlns:xlink="http://www.w3.org/1999/xlink" xlink:type="simple">
          <person-group><name name-style="western"><surname>Verseveldt</surname><given-names>J</given-names></name></person-group> (<year>1977b</year>) <article-title>On two new <italic><tp:taxon-name><tp:taxon-name-part taxon-name-part-type="genus">Sinularia</tp:taxon-name-part></tp:taxon-name></italic> species (<tp:taxon-name><tp:taxon-name-part taxon-name-part-type="subclass">Octocorallia</tp:taxon-name-part></tp:taxon-name>: <tp:taxon-name><tp:taxon-name-part taxon-name-part-type="order">Alcyonacea</tp:taxon-name-part></tp:taxon-name>) from the Moluccas.</article-title> <source>Zoologische Mededelingen Leiden</source> <volume>50</volume>: <fpage>303</fpage>–<lpage>307</lpage>.</mixed-citation></ref><ref id="B31"><mixed-citation xmlns:xlink="http://www.w3.org/1999/xlink" xlink:type="simple">
          <person-group><name name-style="western"><surname>Ofwegen</surname><given-names>LP van</given-names></name></person-group> (<year>1996</year>) <article-title><tp:taxon-name><tp:taxon-name-part taxon-name-part-type="subclass">Octocorallia</tp:taxon-name-part></tp:taxon-name> from the Bismarck Sea (part 2).</article-title> <source>Zoologische Mededelingen Leiden</source> <volume>70</volume>(<issue>13</issue>): <fpage>207</fpage>–<lpage>215</lpage>.</mixed-citation></ref><ref id="B58"><mixed-citation xmlns:xlink="http://www.w3.org/1999/xlink" xlink:type="simple">
          <person-group><name name-style="western"><surname>Verseveldt</surname><given-names>J</given-names></name></person-group> (<year>1970</year>) <article-title>Report on some <tp:taxon-name><tp:taxon-name-part taxon-name-part-type="subclass">Octocorallia</tp:taxon-name-part></tp:taxon-name> (<tp:taxon-name><tp:taxon-name-part taxon-name-part-type="order">Alcyonacea</tp:taxon-name-part></tp:taxon-name>) from the northern Red Sea.</article-title> <source>Israel Journal of Zoology</source> <volume>19</volume>(<issue>4</issue>): <fpage>209</fpage>–<lpage>229</lpage>.</mixed-citation></ref><ref id="B29"><mixed-citation xmlns:xlink="http://www.w3.org/1999/xlink" xlink:type="simple">
          <person-group><name name-style="western"><surname>McFadden</surname><given-names>CS</given-names></name><name name-style="western"><surname>Benayahu</surname><given-names>Y</given-names></name><name name-style="western"><surname>Pante</surname><given-names>E</given-names></name><name name-style="western"><surname>Thoma</surname><given-names>JN</given-names></name><name name-style="western"><surname>Nevarez</surname><given-names>PA</given-names></name><name name-style="western"><surname>France</surname><given-names>SC</given-names></name></person-group> (<year>2011</year>) <article-title>Limitations of mitochondrial gene barcoding in the cnidarian sub-class <tp:taxon-name><tp:taxon-name-part taxon-name-part-type="subclass">Octocorallia</tp:taxon-name-part></tp:taxon-name>.</article-title> <source>Molecular Ecology Resources</source> <volume>11</volume>: <fpage>19</fpage>–<lpage>31</lpage>. doi: <ext-link xlink:type="simple" ext-link-type="doi" xlink:href="10.1111/j.1755-0998.2010.02875.x">10.1111/j.1755-0998.2010.02875.x</ext-link></mixed-citation></ref><ref id="B21"><mixed-citation xmlns:xlink="http://www.w3.org/1999/xlink" xlink:type="simple">
          <person-group><name name-style="western"><surname>Kükenthal</surname><given-names>W</given-names></name></person-group> (<year>1903</year>) <article-title>Versuch einer Revision der Alcyonarien. 2. Die Familie der Nephthyiden 1. Theil.</article-title> <source>Zoologische (Syst.)</source> <volume>19</volume>(<issue>1</issue>): <fpage>99</fpage>–<lpage>178</lpage>.</mixed-citation></ref></ref-list></tp:taxon-treatment>
