# Supplementary material for: The genus Litophyton Forskål, 1775 (Octocorallia, Alcyonacea, Nephtheidae) in the Red Sea and the western Indian Ocean
Source: Zookeys. 2016 Feb 22;(567):1–128. doi: 10.3897/zookeys.567.7212 (PMC4829695; doi:10.3897/zookeys.567.7212)
Supplement: XML Treatment for Litophyton viridis [file zookeys.567.7212-treatment14.xml]

<!DOCTYPE tp:taxon-treatment
  PUBLIC "-//TaxonX//DTD Taxonomic Treatment Publishing DTD v0 20100105//EN" "tax-treatment-NSO.dtd">
<tp:taxon-treatment xmlns:tp="http://www.plazi.org/taxpub"><tp:treatment-meta><kwd-group><label>Taxon classification</label><kwd><named-content content-type="kingdom">Animalia</named-content></kwd><kwd><named-content content-type="order">Alcyonacea</named-content></kwd><kwd><named-content content-type="family">Nephtheidae</named-content></kwd></kwd-group><mixed-citation publication-type="journal"><person-group><name><surname>van Ofwegen</surname><given-names>Leen P.</given-names></name></person-group><article-title>The genus <italic><tp:taxon-name><tp:taxon-name-part taxon-name-part-type="genus">Litophyton</tp:taxon-name-part></tp:taxon-name></italic> Forskål, 1775 (<tp:taxon-name><tp:taxon-name-part taxon-name-part-type="subclass">Octocorallia</tp:taxon-name-part></tp:taxon-name>, <tp:taxon-name><tp:taxon-name-part taxon-name-part-type="order">Alcyonacea</tp:taxon-name-part></tp:taxon-name>, <tp:taxon-name><tp:taxon-name-part taxon-name-part-type="family">Nephtheidae</tp:taxon-name-part></tp:taxon-name>) in the Red Sea and the western Indian Ocean</article-title><source>Zookeys</source><day>22</day><month>2</month><year>2016</year><volume>2016</volume><issue>567</issue><fpage>1</fpage><lpage>128</lpage><pub-id pub-id-type="doi">10.3897/zookeys.567.7212</pub-id></mixed-citation></tp:treatment-meta><tp:nomenclature><tp:taxon-name>
              <tp:taxon-name-part taxon-name-part-type="genus">Litophyton</tp:taxon-name-part>
              <tp:taxon-name-part taxon-name-part-type="species">viridis</tp:taxon-name-part>
            </tp:taxon-name><tp:taxon-authority>(May, 1898)</tp:taxon-authority><xref ref-type="fig" rid="F1">Figures 1F</xref><xref ref-type="fig" rid="F83">, 83</xref><xref ref-type="fig" rid="F84">, 84</xref><xref ref-type="fig" rid="F85">, 85</xref><xref ref-type="fig" rid="F86">, 86</xref><xref ref-type="fig" rid="F87">, 87</xref><xref ref-type="fig" rid="F88">, 88</xref><xref ref-type="fig" rid="F89">, 89</xref><xref ref-type="fig" rid="F90">, 90</xref><xref ref-type="fig" rid="F91">, 91</xref><xref ref-type="fig" rid="F92">, 92</xref><xref ref-type="fig" rid="F93">, 93</xref><xref ref-type="fig" rid="F94">, 94</xref><xref ref-type="fig" rid="F95">, 95</xref><xref ref-type="fig" rid="F96">, 96</xref><xref ref-type="fig" rid="F97">, 97</xref><tp:nomenclature-citation-list><tp:nomenclature-citation><tp:taxon-name><tp:taxon-name-part taxon-name-part-type="genus">Ammothea</tp:taxon-name-part> <tp:taxon-name-part taxon-name-part-type="species">viridis</tp:taxon-name-part></tp:taxon-name><comment> May, 1898: 33 (Muemba Island; East Africa); <xref ref-type="bibr" rid="B28">1899</xref>: 139, pl. 2 fig. 23, pl. 5 figs 11a–b.</comment></tp:nomenclature-citation><tp:nomenclature-citation><tp:taxon-name><tp:taxon-name-part taxon-name-part-type="genus">Litophytum</tp:taxon-name-part> <tp:taxon-name-part taxon-name-part-type="species">viridis</tp:taxon-name-part></tp:taxon-name><comment>; <xref ref-type="bibr" rid="B21">Kükenthal 1903</xref>: 115 (May's, type + Baui Island; East Africa).</comment></tp:nomenclature-citation><tp:nomenclature-citation><tp:taxon-name><tp:taxon-name-part taxon-name-part-type="genus">Litophyton</tp:taxon-name-part> <tp:taxon-name-part taxon-name-part-type="species">viridis</tp:taxon-name-part></tp:taxon-name><comment>; <xref ref-type="bibr" rid="B35">Ofwegen and Benayahu 1992</xref>: 140 (Tanzania).</comment></tp:nomenclature-citation><tp:nomenclature-citation><tp:taxon-name>
              <tp:taxon-name-part taxon-name-part-type="genus">Litophyton</tp:taxon-name-part>
              <tp:taxon-name-part taxon-name-part-type="species">viridis</tp:taxon-name-part>
            </tp:taxon-name><comment>Not <tp:taxon-name><tp:taxon-name-part taxon-name-part-type="genus">Litophytum</tp:taxon-name-part> <tp:taxon-name-part taxon-name-part-type="species">viride</tp:taxon-name-part></tp:taxon-name>; <xref ref-type="bibr" rid="B39">Roule 1908</xref>: 172 (Ambon); <xref ref-type="bibr" rid="B2">Bayer et al. 1983</xref>: pl. 17 fig. 121 (= <tp:taxon-name><tp:taxon-name-part taxon-name-part-type="genus">Litophyton</tp:taxon-name-part> <tp:taxon-name-part taxon-name-part-type="species">arboreum</tp:taxon-name-part></tp:taxon-name> Forskål, 1775).</comment></tp:nomenclature-citation><tp:nomenclature-citation><tp:taxon-name>
              <tp:taxon-name-part taxon-name-part-type="genus">Litophyton</tp:taxon-name-part>
              <tp:taxon-name-part taxon-name-part-type="species">viridis</tp:taxon-name-part>
            </tp:taxon-name><comment>Not <tp:taxon-name><tp:taxon-name-part taxon-name-part-type="genus">Litophytum</tp:taxon-name-part> <tp:taxon-name-part taxon-name-part-type="species">viridis</tp:taxon-name-part></tp:taxon-name>; <xref ref-type="bibr" rid="B43">Thomson and Dean 1931</xref>: 70 (Indonesia).</comment></tp:nomenclature-citation><!--PageBreak--><tp:nomenclature-citation><tp:taxon-name>
              <tp:taxon-name-part taxon-name-part-type="genus">Litophyton</tp:taxon-name-part>
              <tp:taxon-name-part taxon-name-part-type="species">viridis</tp:taxon-name-part>
            </tp:taxon-name><comment>Not <tp:taxon-name><tp:taxon-name-part taxon-name-part-type="genus">Litophyton</tp:taxon-name-part> <tp:taxon-name-part taxon-name-part-type="species">viridis</tp:taxon-name-part></tp:taxon-name>; <xref ref-type="bibr" rid="B51">Tursch 1976</xref>: 2 (Indonesia, Moluccas, Leti island); <xref ref-type="bibr" rid="B6">Bortolotto et al. 1977</xref>: 159 (Indonesia, Sunda islands).</comment></tp:nomenclature-citation><tp:nomenclature-citation><tp:taxon-name><tp:taxon-name-part taxon-name-part-type="genus">Ammothea</tp:taxon-name-part> <tp:taxon-name-part taxon-name-part-type="species">stuhlmanni</tp:taxon-name-part></tp:taxon-name><comment> May, 1898: 34 (East-Africa); <xref ref-type="bibr" rid="B28">1899</xref>: 140, pl. 3 fig. 25.</comment></tp:nomenclature-citation><tp:nomenclature-citation><tp:taxon-name><tp:taxon-name-part taxon-name-part-type="genus">Litophytum</tp:taxon-name-part> <tp:taxon-name-part taxon-name-part-type="species">stuhlmanni</tp:taxon-name-part></tp:taxon-name><comment>; <xref ref-type="bibr" rid="B21">Kükenthal 1903</xref>: 116 (re-examination of May's, types).</comment></tp:nomenclature-citation><tp:nomenclature-citation><tp:taxon-name>
              <tp:taxon-name-part taxon-name-part-type="genus">Litophyton</tp:taxon-name-part>
              <tp:taxon-name-part taxon-name-part-type="species">viridis</tp:taxon-name-part>
            </tp:taxon-name><comment>Not <tp:taxon-name><tp:taxon-name-part taxon-name-part-type="genus">Litophytum</tp:taxon-name-part> <tp:taxon-name-part taxon-name-part-type="species">stuhlmanni</tp:taxon-name-part></tp:taxon-name>; <xref ref-type="bibr" rid="B43">Thomson and Dean 1931</xref>: 70, pl. 23 fig. 9 (Indonesia).</comment></tp:nomenclature-citation><tp:nomenclature-citation><tp:taxon-name>
              <tp:taxon-name-part taxon-name-part-type="genus">Litophyton</tp:taxon-name-part>
              <tp:taxon-name-part taxon-name-part-type="species">viridis</tp:taxon-name-part>
            </tp:taxon-name><comment>Not <tp:taxon-name><tp:taxon-name-part taxon-name-part-type="genus">Litophyton</tp:taxon-name-part> <tp:taxon-name-part taxon-name-part-type="species">stuhlmanni</tp:taxon-name-part></tp:taxon-name>; <xref ref-type="bibr" rid="B48">Tixier-Durivault 1970a</xref>: 223 (Vietnam).</comment></tp:nomenclature-citation><tp:nomenclature-citation><tp:taxon-name><tp:taxon-name-part taxon-name-part-type="genus">Ammothea</tp:taxon-name-part> <tp:taxon-name-part taxon-name-part-type="species">sanderi</tp:taxon-name-part></tp:taxon-name><comment> May, 1899: 141, pl. 3 fig. 26, pl. 5 fig. 12 (Zanzibar).</comment></tp:nomenclature-citation><tp:nomenclature-citation><tp:taxon-name><tp:taxon-name-part taxon-name-part-type="genus">Litophytum</tp:taxon-name-part> <tp:taxon-name-part taxon-name-part-type="species">sanderi</tp:taxon-name-part></tp:taxon-name><comment>; <xref ref-type="bibr" rid="B21">Kükenthal 1903</xref>: 119 (re-examination of May's, type).</comment></tp:nomenclature-citation><tp:nomenclature-citation><tp:taxon-name><tp:taxon-name-part taxon-name-part-type="genus">Litophyton</tp:taxon-name-part> <tp:taxon-name-part taxon-name-part-type="species">sanderi</tp:taxon-name-part></tp:taxon-name><comment>; Verseveldt and Benayahu 1983: 4 (Eilat, Gulf of Aqaba, 40-45 m, leg. Ch. Lewinsohn; listed only).</comment></tp:nomenclature-citation><tp:nomenclature-citation><tp:taxon-name><tp:taxon-name-part taxon-name-part-type="genus">Litophytum</tp:taxon-name-part> <tp:taxon-name-part taxon-name-part-type="species">crosslandi</tp:taxon-name-part></tp:taxon-name><comment> Thomson &amp; McQueen, 1908: 56 (Red Sea, Coral reef of Khor Delaweb, 3-4 feet).</comment></tp:nomenclature-citation><tp:nomenclature-citation><tp:taxon-name><tp:taxon-name-part taxon-name-part-type="genus">Litophytum</tp:taxon-name-part> <tp:taxon-name-part taxon-name-part-type="species">acutifolium</tp:taxon-name-part></tp:taxon-name><comment> Kükenthal, 1913: 12, fig. 1, pl. 1 fig. 1 (Egyptian Red Sea coast, Berenice); <xref ref-type="bibr" rid="B29">McFadden et al. 2011</xref>: 25.</comment></tp:nomenclature-citation><tp:nomenclature-citation><tp:taxon-name>
              <tp:taxon-name-part taxon-name-part-type="genus">Litophyton</tp:taxon-name-part>
              <tp:taxon-name-part taxon-name-part-type="species">viridis</tp:taxon-name-part>
            </tp:taxon-name><comment>Not <tp:taxon-name><tp:taxon-name-part taxon-name-part-type="genus">Litophyton</tp:taxon-name-part> <tp:taxon-name-part taxon-name-part-type="species">acutifolium</tp:taxon-name-part></tp:taxon-name>; <xref ref-type="bibr" rid="B62">Verseveldt 1974b</xref>: 25, figs 19-18 (Gulf of Aqaba, Red Sea = <tp:taxon-name><tp:taxon-name-part taxon-name-part-type="genus">Litophyton</tp:taxon-name-part> <tp:taxon-name-part taxon-name-part-type="species">acuticonicum</tp:taxon-name-part></tp:taxon-name>); <xref ref-type="bibr" rid="B64">1977b</xref>: 303 (Gunung Api, Banda Is., Indonesia; 1978: 50 (Palau).</comment></tp:nomenclature-citation></tp:nomenclature-citation-list></tp:nomenclature><tp:treatment-sec sec-type="material"><title>Material examined.</title><p>
              <bold><named-content xmlns:xlink="http://www.w3.org/1999/xlink" content-type="dwc:institutional_code" xlink:type="simple">ZMH</named-content> C2396</bold>, syntype <italic><tp:taxon-name><tp:taxon-name-part taxon-name-part-type="genus">Litophytum</tp:taxon-name-part> <tp:taxon-name-part taxon-name-part-type="species">viridis</tp:taxon-name-part></tp:taxon-name></italic>, Stuhlmann Id. 1889; <xref ref-type="bibr" rid="B27">May 1898</xref>; Kükenthal, 1902; Sansibar, Insel Baui; <bold><named-content xmlns:xlink="http://www.w3.org/1999/xlink" content-type="dwc:institutional_code" xlink:type="simple">ZMH</named-content> C2397</bold>, syntype <italic><tp:taxon-name><tp:taxon-name-part taxon-name-part-type="genus">Litophytum</tp:taxon-name-part> <tp:taxon-name-part taxon-name-part-type="species">viridis</tp:taxon-name-part></tp:taxon-name></italic>, Stuhlmann Id. 1889; <xref ref-type="bibr" rid="B27">May 1898</xref>; Kükenthal, 1902; Sansibar, Insel Muemba; <bold><named-content xmlns:xlink="http://www.w3.org/1999/xlink" content-type="dwc:institutional_code" xlink:type="simple">ZMB</named-content> 6709</bold>, <bold>6710</bold>, syntypes <italic><tp:taxon-name><tp:taxon-name-part taxon-name-part-type="genus">Litophytum</tp:taxon-name-part> <tp:taxon-name-part taxon-name-part-type="species">viridis</tp:taxon-name-part></tp:taxon-name></italic> (May), Sansibar, Stuhlmann leg., Kükth det. 1902, Breslau, not registered as type material (see remarks); <bold><named-content xmlns:xlink="http://www.w3.org/1999/xlink" content-type="dwc:institutional_code" xlink:type="simple">ZMH</named-content> C2391</bold>, syntype <italic><tp:taxon-name><tp:taxon-name-part taxon-name-part-type="genus">Ammothea</tp:taxon-name-part> <tp:taxon-name-part taxon-name-part-type="species">stuhlmanni</tp:taxon-name-part></tp:taxon-name></italic>; <bold><named-content xmlns:xlink="http://www.w3.org/1999/xlink" content-type="dwc:institutional_code" xlink:type="simple">ZMH</named-content> C2390</bold>, holotype <italic><tp:taxon-name><tp:taxon-name-part taxon-name-part-type="genus">Ammothea</tp:taxon-name-part> <tp:taxon-name-part taxon-name-part-type="species">sanderi</tp:taxon-name-part></tp:taxon-name></italic>; <bold>BM 1933.3.13.193</bold>, holotype <italic><tp:taxon-name><tp:taxon-name-part taxon-name-part-type="genus">Litophytum</tp:taxon-name-part> <tp:taxon-name-part taxon-name-part-type="species">crosslandi</tp:taxon-name-part></tp:taxon-name></italic>; <bold><named-content xmlns:xlink="http://www.w3.org/1999/xlink" content-type="dwc:institutional_code" xlink:type="simple">NHMW</named-content> C2347</bold>, part of the holotype of <italic><tp:taxon-name><tp:taxon-name-part taxon-name-part-type="genus">Litophytum</tp:taxon-name-part> <tp:taxon-name-part taxon-name-part-type="species">acutifolium</tp:taxon-name-part></tp:taxon-name></italic>; <bold><named-content xmlns:xlink="http://www.w3.org/1999/xlink" content-type="dwc:institutional_code" xlink:type="simple">ZMB</named-content> 6682</bold>, part of the holotype of <italic><tp:taxon-name><tp:taxon-name-part taxon-name-part-type="genus">Litophytum</tp:taxon-name-part> <tp:taxon-name-part taxon-name-part-type="species">acutifolium</tp:taxon-name-part></tp:taxon-name></italic>; <bold><named-content xmlns:xlink="http://www.w3.org/1999/xlink" content-type="dwc:institutional_code" xlink:type="simple">ZMB</named-content> 6683</bold>, part of the holotype of <italic><tp:taxon-name><tp:taxon-name-part taxon-name-part-type="genus">Litophytum</tp:taxon-name-part> <tp:taxon-name-part taxon-name-part-type="species">acutifolium</tp:taxon-name-part></tp:taxon-name></italic>; <bold><named-content xmlns:xlink="http://www.w3.org/1999/xlink" content-type="dwc:institutional_code" xlink:type="simple">RMNH</named-content> 18916</bold>, identified as <italic><tp:taxon-name><tp:taxon-name-part taxon-name-part-type="genus">Litophyton</tp:taxon-name-part> <tp:taxon-name-part taxon-name-part-type="species">viridis</tp:taxon-name-part></tp:taxon-name></italic> by Ofwegen and Benayahu, 1992, Tanzania, off Dar es Salaam, Funguyasini Island, leeward slope, coll. J.N. Nyanda; <bold><abbrev xmlns:xlink="http://www.w3.org/1999/xlink" content-type="institution" xlink:title="Zoological Museum, Department of Zoology, Tel Aviv University, 69978 Tel Aviv, Israel" xlink:type="simple">ZMTAU</abbrev> NS 1711</bold>, Red Sea, Gulf of Aqaba, Dahab, coll. L. Fishelson, 13 September 1967; <bold><abbrev xmlns:xlink="http://www.w3.org/1999/xlink" content-type="institution" xlink:title="Zoological Museum, Department of Zoology, Tel Aviv University, 69978 Tel Aviv, Israel" xlink:type="simple">ZMTAU</abbrev> Co 25968</bold>, Red Sea, South tip Sinai Ras um Sud Temple, 26 March 1988, coll. Y. Benayahu; <bold><abbrev xmlns:xlink="http://www.w3.org/1999/xlink" content-type="institution" xlink:title="Zoological Museum, Department of Zoology, Tel Aviv University, 69978 Tel Aviv, Israel" xlink:type="simple">ZMTAU</abbrev> Co 26107 3131</bold>, Red Sea, Gulf of Suez, Tawilla Is., depth 6–10 m, 24 September 1989, coll. Y. Benayahu; <bold><abbrev xmlns:xlink="http://www.w3.org/1999/xlink" content-type="institution" xlink:title="Zoological Museum, Department of Zoology, Tel Aviv University, 69978 Tel Aviv, Israel" xlink:type="simple">ZMTAU</abbrev> Co 26193</bold>, Red Sea, Tiran Isl., depth 4 m, coll. Y. Benayahu, 15 March 1981; <bold><abbrev xmlns:xlink="http://www.w3.org/1999/xlink" content-type="institution" xlink:title="Zoological Museum, Department of Zoology, Tel Aviv University, 69978 Tel Aviv, Israel" xlink:type="simple">ZMTAU</abbrev> Co 26196</bold>, Red Sea, Tiran Island, depth 4 m, coll. Y. Benayahu, 15 March 1981; <bold><abbrev xmlns:xlink="http://www.w3.org/1999/xlink" content-type="institution" xlink:title="Zoological Museum, Department of Zoology, Tel Aviv University, 69978 Tel Aviv, Israel" xlink:type="simple">ZMTAU</abbrev> Co 26197</bold>, Red Sea, Gulf of Eilat “Fjord”, depth 2–3 m, coll. Y. Benayahu, 16 April 1979; <bold><abbrev xmlns:xlink="http://www.w3.org/1999/xlink" content-type="institution" xlink:title="Zoological Museum, Department of Zoology, Tel Aviv University, 69978 Tel Aviv, Israel" xlink:type="simple">ZMTAU</abbrev> Co 26199</bold>, Red Sea, Gulf of Aqaba, Dahab southern oasis, depth 4 m, 4 November 1981, coll. Y. Benayahu; <bold><abbrev xmlns:xlink="http://www.w3.org/1999/xlink" content-type="institution" xlink:title="Zoological Museum, Department of Zoology, Tel Aviv University, 69978 Tel Aviv, Israel" xlink:type="simple">ZMTAU</abbrev> Co 26204</bold>, Red Sea, Strait of Tiran, South of Ras Nazrani, 7 November 1981, coll. Y. Benayahu; <bold><abbrev xmlns:xlink="http://www.w3.org/1999/xlink" content-type="institution" xlink:title="Zoological Museum, Department of Zoology, Tel Aviv University, 69978 Tel Aviv, Israel" xlink:type="simple">ZMTAU</abbrev> Co 26222</bold>, Red Sea, Marsa Murach, south of Eilat, 23 July 1968, coll. L. Fishelson; <bold><abbrev xmlns:xlink="http://www.w3.org/1999/xlink" content-type="institution" xlink:title="Zoological Museum, Department of Zoology, Tel Aviv University, 69978 Tel Aviv, Israel" xlink:type="simple">ZMTAU</abbrev> Co 26241</bold>, Red Sea, Tiran Is. Favel bay lagoon, depth 1–2 m, 22 September 1981, coll. Kerman; <bold><abbrev xmlns:xlink="http://www.w3.org/1999/xlink" content-type="institution" xlink:title="Zoological Museum, Department of Zoology, Tel Aviv University, 69978 Tel Aviv, Israel" xlink:type="simple">ZMTAU</abbrev> Co 26242</bold>, Red Sea, Gulf of Aqaba, south Muqeibla, coll. Y. Benayahu, 30 March 1976; <bold><abbrev xmlns:xlink="http://www.w3.org/1999/xlink" content-type="institution" xlink:title="Zoological Museum, Department of Zoology, Tel Aviv University, 69978 Tel Aviv, Israel" xlink:type="simple">ZMTAU</abbrev> Co 34114</bold> Red Sea, Gulf of <!--PageBreak-->Aqaba, Elat, <named-content xmlns:xlink="http://www.w3.org/1999/xlink" content-type="dwc:verbatimCoordinates" xlink:type="simple">29°30.14'N, 34°55.075'E</named-content>, depth 10.7–12.2 m, 24 July 2007, coll. Y. Benayahu; ?<bold><abbrev xmlns:xlink="http://www.w3.org/1999/xlink" content-type="institution" xlink:title="Zoological Museum, Department of Zoology, Tel Aviv University, 69978 Tel Aviv, Israel" xlink:type="simple">ZMTAU</abbrev> Co 26243</bold>, Red Sea, Gulf of Suez Ras Gahra, 27 September 1974, coll. Y. Benayahu; <bold><abbrev xmlns:xlink="http://www.w3.org/1999/xlink" content-type="institution" xlink:title="Zoological Museum, Department of Zoology, Tel Aviv University, 69978 Tel Aviv, Israel" xlink:type="simple">ZMTAU</abbrev> Co 28591</bold> (E220), Eritrea, Dahlak Archipelago, Madut, depth 3 m, 16 October 1993, coll. Y. Benayahu; ?<bold><abbrev xmlns:xlink="http://www.w3.org/1999/xlink" content-type="institution" xlink:title="Zoological Museum, Department of Zoology, Tel Aviv University, 69978 Tel Aviv, Israel" xlink:type="simple">ZMTAU</abbrev> 32941</bold>, Eritrea, Dahlak Archipelago, between Nocra Is. and Dahlak Is., southern entrance to the channel, <named-content xmlns:xlink="http://www.w3.org/1999/xlink" content-type="dwc:verbatimCoordinates" xlink:type="simple">15°41.36'N, 39°56.08'E</named-content>, depth 0–5 m, 14 February 2005, coll. Y. Benayahu; ?<bold><abbrev xmlns:xlink="http://www.w3.org/1999/xlink" content-type="institution" xlink:title="Zoological Museum, Department of Zoology, Tel Aviv University, 69978 Tel Aviv, Israel" xlink:type="simple">ZMTAU</abbrev> Co 33091</bold>, Red Sea, Gulf of Aqaba, Elat, marine lab, IUI reef, May 2005, coll. Y. Benayahu.</p></tp:treatment-sec><tp:treatment-sec sec-type="Removed from the species"><title>Removed from the species.</title><p>
              <bold><named-content xmlns:xlink="http://www.w3.org/1999/xlink" content-type="dwc:institutional_code" xlink:type="simple">RMNH</named-content> 11835</bold>, identified by Verseveldt as <italic><tp:taxon-name><tp:taxon-name-part taxon-name-part-type="genus">Litophyton</tp:taxon-name-part> <tp:taxon-name-part taxon-name-part-type="species">acutifolium</tp:taxon-name-part></tp:taxon-name></italic>, Banda Isl., depth 10 m; <bold><named-content xmlns:xlink="http://www.w3.org/1999/xlink" content-type="dwc:institutional_code" xlink:type="simple">RMNH</named-content> 12836</bold>, identified by Verseveldt as <italic><tp:taxon-name><tp:taxon-name-part taxon-name-part-type="genus">Litophyton</tp:taxon-name-part> <tp:taxon-name-part taxon-name-part-type="species">acutifolium</tp:taxon-name-part></tp:taxon-name></italic>, Palau Isl, depth 15 ft; <bold><named-content xmlns:xlink="http://www.w3.org/1999/xlink" content-type="dwc:institutional_code" xlink:type="simple">RMNH</named-content> 12839</bold>, identified by Verseveldt as <italic><tp:taxon-name><tp:taxon-name-part taxon-name-part-type="genus">Litophyton</tp:taxon-name-part> <tp:taxon-name-part taxon-name-part-type="species">acutifolium</tp:taxon-name-part></tp:taxon-name></italic>, Palau Isl.; <bold><named-content xmlns:xlink="http://www.w3.org/1999/xlink" content-type="dwc:institutional_code" xlink:type="simple">RMNH</named-content> Coel. 11940</bold>, identified by Verseveldt as <italic><tp:taxon-name><tp:taxon-name-part taxon-name-part-type="genus">Litophyton</tp:taxon-name-part> <tp:taxon-name-part taxon-name-part-type="species">stuhlmanni</tp:taxon-name-part></tp:taxon-name></italic>, Indonesia, Moluccas, S of Obi, Poelau Gomumu, <named-content xmlns:xlink="http://www.w3.org/1999/xlink" content-type="dwc:verbatimCoordinates" xlink:type="simple">1°50'S, 127°30'45"E</named-content>, depth 3 m, 30 May 1975, coll. A.G. Humes, 1990 R/V “Alpha Helix”.</p></tp:treatment-sec><tp:treatment-sec sec-type="Diagnosis"><title>Diagnosis.</title><p>Colonies flabby, end lobes finger-like. Polyps with irregularly arranged, smooth rodlets adaxially and spiny rodlets abaxially; these rodlets are up to 0.1 mm long. Sometimes a few spindles are also present in the polyp stalk; sometimes the polyps are unarmed. Surface base of stalk with radiates, derivatives of these, and unilateral spinose spindles, the latter up to 0.5 mm long; many with side branches. Interior base of stalk with spindles up to 1 mm long; they can have side branches.</p></tp:treatment-sec><tp:treatment-sec sec-type="Re-description of syntype ZMH C2396"><title>Re-description of syntype <named-content xmlns:xlink="http://www.w3.org/1999/xlink" content-type="dwc:institutional_code" xlink:type="simple">ZMH</named-content> C2396.</title><p>Colony flabby, 10.5 cm long and 7 cm wide (Figure <xref ref-type="fig" rid="F83">83A</xref>). Catkins finger-like.</p><p>
              <bold>Polyps and branches.</bold> Without sclerites (Figure <xref ref-type="fig" rid="F87">87A</xref>).</p><p>
              <bold>Surface layer top of stalk.</bold> Capstans, spindles and unilateral spinose spindles; all with closely set tubercles; length up to 0.15 mm (Figure <xref ref-type="fig" rid="F87">87B</xref>).</p><p>
              <bold>Surface layer base of stalk.</bold> Capstans, spindles and branched spindles; the spindles up to 0.85 mm long (Figure <xref ref-type="fig" rid="F87">87C</xref>).</p><p>
              <bold>Interior base of stalk.</bold> Spindles with widely placed simple tubercles (Figure <xref ref-type="fig" rid="F87">87D</xref>); the spindles can be branched or have side branches.</p><p>
              <bold>Colour of colony.</bold> Cream.</p></tp:treatment-sec><tp:treatment-sec sec-type="Distribution"><title>Distribution.</title><p>Red Sea, East Africa.</p></tp:treatment-sec><tp:treatment-sec sec-type="Remarks"><title>Remarks.</title><p>Syntype <named-content xmlns:xlink="http://www.w3.org/1999/xlink" content-type="dwc:institutional_code" xlink:type="simple">ZMH</named-content> C2397 (Figures <xref ref-type="fig" rid="F83">83B</xref>, <xref ref-type="fig" rid="F88">88</xref>) shows more cone-shaped catkins, in all other characters it agrees with <named-content xmlns:xlink="http://www.w3.org/1999/xlink" content-type="dwc:institutional_code" xlink:type="simple">ZMH</named-content> C2396.</p><p>
              <xref ref-type="bibr" rid="B27">May (1898)</xref> mentioned three specimens. Only two are present in the <named-content xmlns:xlink="http://www.w3.org/1999/xlink" content-type="dwc:institutional_code" xlink:type="simple">ZMH</named-content>, <named-content xmlns:xlink="http://www.w3.org/1999/xlink" content-type="dwc:institutional_code" xlink:type="simple">ZMB</named-content> 6709 and <named-content xmlns:xlink="http://www.w3.org/1999/xlink" content-type="dwc:institutional_code" xlink:type="simple">ZMB</named-content> 6710 probably represent the missing <named-content xmlns:xlink="http://www.w3.org/1999/xlink" content-type="dwc:institutional_code" xlink:type="simple">ZMH</named-content> specimen. <xref ref-type="bibr" rid="B21">Kükenthal (1903)</xref> re-examined one of May's, specimens and a specimen collected by Voeltzkow from the Island Baui. As the labels of the <named-content xmlns:xlink="http://www.w3.org/1999/xlink" content-type="dwc:institutional_code" xlink:type="simple">ZMB</named-content> material mention Stuhlmann leg., the same as May's, material I assume I am here dealing with May's, material. <named-content xmlns:xlink="http://www.w3.org/1999/xlink" content-type="dwc:institutional_code" xlink:type="simple">ZMB</named-content> 6709 and <named-content xmlns:xlink="http://www.w3.org/1999/xlink" content-type="dwc:institutional_code" xlink:type="simple">ZMB</named-content> 6710 are not registered as type material and therefore they were not photographed, although a fragment of the top of <named-content xmlns:xlink="http://www.w3.org/1999/xlink" content-type="dwc:institutional_code" xlink:type="simple">ZMB</named-content> 6710 was re-examined.</p><!--PageBreak--><p>The difference between <italic><tp:taxon-name><tp:taxon-name-part taxon-name-part-type="genus">Litophyton</tp:taxon-name-part> <tp:taxon-name-part taxon-name-part-type="species">viridis</tp:taxon-name-part></tp:taxon-name></italic>, <italic><tp:taxon-name><tp:taxon-name-part taxon-name-part-type="genus">Litophyton</tp:taxon-name-part> <tp:taxon-name-part taxon-name-part-type="species">acutifolium</tp:taxon-name-part></tp:taxon-name></italic>, <italic><tp:taxon-name><tp:taxon-name-part taxon-name-part-type="genus">Litophyton</tp:taxon-name-part> <tp:taxon-name-part taxon-name-part-type="species">crosslandi</tp:taxon-name-part></tp:taxon-name></italic>, <italic><tp:taxon-name><tp:taxon-name-part taxon-name-part-type="genus">Litophyton</tp:taxon-name-part> <tp:taxon-name-part taxon-name-part-type="species">sanderi</tp:taxon-name-part></tp:taxon-name></italic>, and <italic><tp:taxon-name><tp:taxon-name-part taxon-name-part-type="genus">Litophyton</tp:taxon-name-part> <tp:taxon-name-part taxon-name-part-type="species">stuhlmanni</tp:taxon-name-part></tp:taxon-name></italic> is only based on the polyps, those of <italic><tp:taxon-name><tp:taxon-name-part taxon-name-part-type="genus">Litophyton</tp:taxon-name-part> <tp:taxon-name-part taxon-name-part-type="species">viridis</tp:taxon-name-part></tp:taxon-name></italic> having no sclerites at all, while the other four species have few sclerites in the polyps. I regard the polyps without sclerites of <italic><tp:taxon-name><tp:taxon-name-part taxon-name-part-type="genus">Litophyton</tp:taxon-name-part> <tp:taxon-name-part taxon-name-part-type="species">viridis</tp:taxon-name-part></tp:taxon-name></italic> an extreme case of a species with a few sclerites in the polyps and synonymize <italic><tp:taxon-name><tp:taxon-name-part taxon-name-part-type="genus">Litophyton</tp:taxon-name-part> <tp:taxon-name-part taxon-name-part-type="species">acutifolium</tp:taxon-name-part></tp:taxon-name></italic>, <italic><tp:taxon-name><tp:taxon-name-part taxon-name-part-type="genus">Litophyton</tp:taxon-name-part> <tp:taxon-name-part taxon-name-part-type="species">crosslandi</tp:taxon-name-part></tp:taxon-name></italic>, <italic><tp:taxon-name><tp:taxon-name-part taxon-name-part-type="genus">Litophyton</tp:taxon-name-part> <tp:taxon-name-part taxon-name-part-type="species">sanderi</tp:taxon-name-part></tp:taxon-name></italic>, and <italic><tp:taxon-name><tp:taxon-name-part taxon-name-part-type="genus">Litophyton</tp:taxon-name-part> <tp:taxon-name-part taxon-name-part-type="species">stuhlmanni</tp:taxon-name-part></tp:taxon-name></italic> with <italic><tp:taxon-name><tp:taxon-name-part taxon-name-part-type="genus">Litophyton</tp:taxon-name-part> <tp:taxon-name-part taxon-name-part-type="species">viridis</tp:taxon-name-part></tp:taxon-name></italic>.</p><p>
              <xref ref-type="bibr" rid="B27">May (1898)</xref> mentioned two specimens of <italic><tp:taxon-name><tp:taxon-name-part taxon-name-part-type="genus">Litophyton</tp:taxon-name-part> <tp:taxon-name-part taxon-name-part-type="species">stuhlmanni</tp:taxon-name-part></tp:taxon-name></italic>, the specimen examined, <named-content xmlns:xlink="http://www.w3.org/1999/xlink" content-type="dwc:institutional_code" xlink:type="simple">ZMH</named-content> C2391 (Figures <xref ref-type="fig" rid="F84">84</xref>, <xref ref-type="fig" rid="F89">89</xref>) is different from the one depicted by <xref ref-type="bibr" rid="B28">May (1899</xref>: pl. 3 fig. 25). <xref ref-type="bibr" rid="B28">May (1899)</xref> and <xref ref-type="bibr" rid="B21">Kükenthal (1903)</xref>, who re-examined May's, material, described the polyps as being devoid of sclerites. I assume that both missed the polyp sclerites hidden in detritus inside the polyps.</p><p>Apart from being much smaller (Figure <xref ref-type="fig" rid="F83">83C</xref>), <italic><tp:taxon-name><tp:taxon-name-part taxon-name-part-type="genus">Litophyton</tp:taxon-name-part> <tp:taxon-name-part taxon-name-part-type="species">sanderi</tp:taxon-name-part></tp:taxon-name></italic> has much in common with <italic><tp:taxon-name><tp:taxon-name-part taxon-name-part-type="genus">Litophyton</tp:taxon-name-part> <tp:taxon-name-part taxon-name-part-type="species">stuhlmanni</tp:taxon-name-part></tp:taxon-name></italic>. <xref ref-type="bibr" rid="B21">Kükenthal (1903)</xref> already recognized this close resemblance but kept the species separate because he could not find any sclerites in the polyps of <italic><tp:taxon-name><tp:taxon-name-part taxon-name-part-type="genus">Litophyton</tp:taxon-name-part> <tp:taxon-name-part taxon-name-part-type="species">stuhlmanni</tp:taxon-name-part></tp:taxon-name></italic>. For comparison the sclerites of the holotype of <italic><tp:taxon-name><tp:taxon-name-part taxon-name-part-type="genus">Litophyton</tp:taxon-name-part> <tp:taxon-name-part taxon-name-part-type="species">sanderi</tp:taxon-name-part></tp:taxon-name></italic> are depicted (Figures <xref ref-type="fig" rid="F90">90</xref>–<xref ref-type="fig" rid="F91">91</xref>). The small sclerite differences with <italic><tp:taxon-name><tp:taxon-name-part taxon-name-part-type="genus">Litophyton</tp:taxon-name-part> <tp:taxon-name-part taxon-name-part-type="species">stuhlmanni</tp:taxon-name-part></tp:taxon-name></italic> I consider to be intraspecific variation.</p><p>The colony fragment of <italic><tp:taxon-name><tp:taxon-name-part taxon-name-part-type="genus">Litophyton</tp:taxon-name-part> <tp:taxon-name-part taxon-name-part-type="species">crosslandi</tp:taxon-name-part></tp:taxon-name></italic> present in the Natural History Museum (BM 1933.3.13.193) is only part of the colony originally described. The total length of the fragment is 5.3 cm (Figure <xref ref-type="fig" rid="F83">83D</xref>; notes of Verseveldt) while Thomson and McQueen mentioned branches up to 13 cm long. The two microscope slides examined only show sclerites found in the top of their colony (Figure <xref ref-type="fig" rid="F92">92</xref>). Some polyps of the holotype of <italic><tp:taxon-name><tp:taxon-name-part taxon-name-part-type="genus">Litophytum</tp:taxon-name-part> <tp:taxon-name-part taxon-name-part-type="species">crosslandi</tp:taxon-name-part></tp:taxon-name></italic> also show the “ring of slerites in the tentacle basis” mentioned by <xref ref-type="bibr" rid="B24">Kükenthal (1913)</xref> for his <italic><tp:taxon-name><tp:taxon-name-part taxon-name-part-type="genus">Litophyton</tp:taxon-name-part> <tp:taxon-name-part taxon-name-part-type="species">acutifolium</tp:taxon-name-part></tp:taxon-name></italic>.</p><p>The holotype of <italic><tp:taxon-name><tp:taxon-name-part taxon-name-part-type="genus">Litophyton</tp:taxon-name-part> <tp:taxon-name-part taxon-name-part-type="species">acutifolium</tp:taxon-name-part></tp:taxon-name></italic> (Kükenthal, 1913: pl. 1 fig. 1) was cut into pieces, and these are now stored as <named-content xmlns:xlink="http://www.w3.org/1999/xlink" content-type="dwc:institutional_code" xlink:type="simple">ZMB</named-content> 6682, <named-content xmlns:xlink="http://www.w3.org/1999/xlink" content-type="dwc:institutional_code" xlink:type="simple">ZMB</named-content> 6683 (Figure <xref ref-type="fig" rid="F85">85B</xref>), and <named-content xmlns:xlink="http://www.w3.org/1999/xlink" content-type="dwc:institutional_code" xlink:type="simple">NHMW</named-content> C2347 (Figure <xref ref-type="fig" rid="F85">85A</xref>). For comparison the sclerites of <named-content xmlns:xlink="http://www.w3.org/1999/xlink" content-type="dwc:institutional_code" xlink:type="simple">ZMB</named-content> 6683 and some of those of <named-content xmlns:xlink="http://www.w3.org/1999/xlink" content-type="dwc:institutional_code" xlink:type="simple">NHMW</named-content> C2347 are depicted (Figures <xref ref-type="fig" rid="F93">93</xref>–<xref ref-type="fig" rid="F95">95</xref>). The small sclerite differences noted are considered to be intraspecific variation.</p><p>
              <abbrev xmlns:xlink="http://www.w3.org/1999/xlink" content-type="institution" xlink:title="Zoological Museum, Department of Zoology, Tel Aviv University, 69978 Tel Aviv, Israel" xlink:type="simple">ZMTAU</abbrev> Co 32941 and 33091 are only fragments of the top of colonies, the flabby nature of the fragments together with the sclerites matching those of <italic><tp:taxon-name><tp:taxon-name-part taxon-name-part-type="genus">Litophyton</tp:taxon-name-part> <tp:taxon-name-part taxon-name-part-type="species">viridis</tp:taxon-name-part></tp:taxon-name></italic> made me identify them as this species.</p><p>
              <abbrev xmlns:xlink="http://www.w3.org/1999/xlink" content-type="institution" xlink:title="Zoological Museum, Department of Zoology, Tel Aviv University, 69978 Tel Aviv, Israel" xlink:type="simple">ZMTAU</abbrev> Co 34114 (previously identified as <italic><tp:taxon-name><tp:taxon-name-part taxon-name-part-type="genus">Litophyton</tp:taxon-name-part> <tp:taxon-name-part taxon-name-part-type="species">acutifolium</tp:taxon-name-part></tp:taxon-name></italic> by me) has been used by <xref ref-type="bibr" rid="B29">McFadden et al. (2011)</xref> for their molecular study.</p><p>
              <abbrev xmlns:xlink="http://www.w3.org/1999/xlink" content-type="institution" xlink:title="Zoological Museum, Department of Zoology, Tel Aviv University, 69978 Tel Aviv, Israel" xlink:type="simple">ZMTAU</abbrev> 26193 (Figure <xref ref-type="fig" rid="F86">86</xref>) is used for presenting SEM images of sclerites (Figures <xref ref-type="fig" rid="F96">96</xref>–<xref ref-type="fig" rid="F97">97</xref>).</p><p>
              <italic><tp:taxon-name><tp:taxon-name-part taxon-name-part-type="genus">Litophyton</tp:taxon-name-part> <tp:taxon-name-part taxon-name-part-type="species">maldivensis</tp:taxon-name-part></tp:taxon-name></italic> and <italic><tp:taxon-name><tp:taxon-name-part taxon-name-part-type="genus">Litophyton</tp:taxon-name-part> <tp:taxon-name-part taxon-name-part-type="species">acuticonicum</tp:taxon-name-part></tp:taxon-name></italic> both also have polyps with limited amount of sclerites. <italic><tp:taxon-name><tp:taxon-name-part taxon-name-part-type="genus">Litophyton</tp:taxon-name-part> <tp:taxon-name-part taxon-name-part-type="species">acuticonicum</tp:taxon-name-part></tp:taxon-name></italic> differs from <italic><tp:taxon-name><tp:taxon-name-part taxon-name-part-type="genus">Litophyton</tp:taxon-name-part> <tp:taxon-name-part taxon-name-part-type="species">viridis</tp:taxon-name-part></tp:taxon-name></italic> in having much larger interior stalk sclerites (up to 2 mm long). <italic><tp:taxon-name><tp:taxon-name-part taxon-name-part-type="genus">Litophyton</tp:taxon-name-part> <tp:taxon-name-part taxon-name-part-type="species">maldivensis</tp:taxon-name-part></tp:taxon-name></italic> has overall much smaller interior stalk sclerites which mostly have blunt ends. <italic><tp:taxon-name><tp:taxon-name-part taxon-name-part-type="genus">Litophyton</tp:taxon-name-part> <tp:taxon-name-part taxon-name-part-type="species">striatum</tp:taxon-name-part></tp:taxon-name></italic> has similar looking sclerites in the interior of the base of the stalk as <abbrev xmlns:xlink="http://www.w3.org/1999/xlink" content-type="institution" xlink:title="Zoological Museum, Department of Zoology, Tel Aviv University, 69978 Tel Aviv, Israel" xlink:type="simple">ZMTAU</abbrev> 26193 but in that species the polyps are much stronger armed.</p><!--PageBreak--></tp:treatment-sec><tp:treatment-sec><!--Section generated to contain objects referenced in tp:taxon-treatment.--><fig id="F1" position="float" orientation="portrait"><label>Figure 1.</label><caption><p>Polyp armatures. <bold>A</bold> <italic><tp:taxon-name><tp:taxon-name-part taxon-name-part-type="genus">Litophyton</tp:taxon-name-part> <tp:taxon-name-part taxon-name-part-type="species">savignyi</tp:taxon-name-part></tp:taxon-name></italic> <bold>B</bold> <italic><tp:taxon-name><tp:taxon-name-part taxon-name-part-type="genus">Litophyton</tp:taxon-name-part> <tp:taxon-name-part taxon-name-part-type="species">arboreum</tp:taxon-name-part></tp:taxon-name></italic> <bold>C</bold> <italic><tp:taxon-name><tp:taxon-name-part taxon-name-part-type="genus">Litophyton</tp:taxon-name-part> <tp:taxon-name-part taxon-name-part-type="species">filamentosum</tp:taxon-name-part></tp:taxon-name></italic> <bold>D</bold> <italic><tp:taxon-name><tp:taxon-name-part taxon-name-part-type="genus">Litophyton</tp:taxon-name-part> <tp:taxon-name-part taxon-name-part-type="species">curvum</tp:taxon-name-part></tp:taxon-name></italic> <bold>E</bold> <italic><tp:taxon-name><tp:taxon-name-part taxon-name-part-type="genus">Litophyton</tp:taxon-name-part> <tp:taxon-name-part taxon-name-part-type="species">maldivensis</tp:taxon-name-part></tp:taxon-name></italic> <bold>F</bold> <italic><tp:taxon-name><tp:taxon-name-part taxon-name-part-type="genus">Litophyton</tp:taxon-name-part> <tp:taxon-name-part taxon-name-part-type="species">viridis</tp:taxon-name-part></tp:taxon-name></italic> <bold>G</bold> <italic><tp:taxon-name><tp:taxon-name-part taxon-name-part-type="genus">Litophyton</tp:taxon-name-part> <tp:taxon-name-part taxon-name-part-type="species">bumastum</tp:taxon-name-part></tp:taxon-name></italic> <bold>H</bold> <italic><tp:taxon-name><tp:taxon-name-part taxon-name-part-type="genus">Litophyton</tp:taxon-name-part> <tp:taxon-name-part taxon-name-part-type="species">acuticonicum</tp:taxon-name-part></tp:taxon-name></italic>; all lateral views, except <bold>B</bold> which is an adaxial view. Figures <bold>C, G</bold> are from <xref ref-type="bibr" rid="B60">Verseveldt (1973)</xref>.</p></caption><graphic xmlns:xlink="http://www.w3.org/1999/xlink" xlink:href="zookeys-567-001-g001.jpg" position="float" orientation="portrait" xlink:type="simple" id="oo_78693.jpg"/></fig><fig id="F83" position="float" orientation="portrait"><label>Figure 83.</label><caption><p>
              <italic><tp:taxon-name><tp:taxon-name-part taxon-name-part-type="genus">Litophyton</tp:taxon-name-part> <tp:taxon-name-part taxon-name-part-type="species">viridis</tp:taxon-name-part></tp:taxon-name></italic> (May, 1898). <bold>A</bold> syntype <named-content xmlns:xlink="http://www.w3.org/1999/xlink" content-type="dwc:institutional_code" xlink:type="simple">ZMH</named-content> 2396 <bold>B</bold> syntype <named-content xmlns:xlink="http://www.w3.org/1999/xlink" content-type="dwc:institutional_code" xlink:type="simple">ZMH</named-content> 2397 <bold>C</bold> <named-content xmlns:xlink="http://www.w3.org/1999/xlink" content-type="dwc:institutional_code" xlink:type="simple">ZMH</named-content> 2390, holotype <italic><tp:taxon-name><tp:taxon-name-part taxon-name-part-type="genus">Litophyton</tp:taxon-name-part> <tp:taxon-name-part taxon-name-part-type="species">sanderi</tp:taxon-name-part></tp:taxon-name></italic> <bold>D</bold> BM 1933.3.13.193, holotype <italic><tp:taxon-name><tp:taxon-name-part taxon-name-part-type="genus">Litophyton</tp:taxon-name-part> <tp:taxon-name-part taxon-name-part-type="species">crosslandi</tp:taxon-name-part></tp:taxon-name></italic>.</p></caption><graphic xmlns:xlink="http://www.w3.org/1999/xlink" xlink:href="zookeys-567-001-g083.jpg" position="float" orientation="portrait" xlink:type="simple" id="oo_78842.jpg"/></fig><fig id="F84" position="float" orientation="portrait"><label>Figure 84.</label><caption><p>
              <italic><tp:taxon-name><tp:taxon-name-part taxon-name-part-type="genus">Litophyton</tp:taxon-name-part> <tp:taxon-name-part taxon-name-part-type="species">viridis</tp:taxon-name-part></tp:taxon-name></italic> (May, 1898). <named-content xmlns:xlink="http://www.w3.org/1999/xlink" content-type="dwc:institutional_code" xlink:type="simple">ZMH</named-content> C2391, syntype <italic><tp:taxon-name><tp:taxon-name-part taxon-name-part-type="genus">Ammothea</tp:taxon-name-part> <tp:taxon-name-part taxon-name-part-type="species">stuhlmanni</tp:taxon-name-part></tp:taxon-name></italic>.</p></caption><graphic xmlns:xlink="http://www.w3.org/1999/xlink" xlink:href="zookeys-567-001-g084.jpg" position="float" orientation="portrait" xlink:type="simple" id="oo_78843.jpg"/></fig><fig id="F85" position="float" orientation="portrait"><label>Figure 85.</label><caption><p>
              <italic><tp:taxon-name><tp:taxon-name-part taxon-name-part-type="genus">Litophyton</tp:taxon-name-part> <tp:taxon-name-part taxon-name-part-type="species">viridis</tp:taxon-name-part></tp:taxon-name></italic> (May, 1898). <bold>A</bold> <named-content xmlns:xlink="http://www.w3.org/1999/xlink" content-type="dwc:institutional_code" xlink:type="simple">NHMW</named-content> C2347, part holotype <italic><tp:taxon-name><tp:taxon-name-part taxon-name-part-type="genus">Litophyton</tp:taxon-name-part> <tp:taxon-name-part taxon-name-part-type="species">acutifolium</tp:taxon-name-part></tp:taxon-name></italic> <bold>B</bold> <named-content xmlns:xlink="http://www.w3.org/1999/xlink" content-type="dwc:institutional_code" xlink:type="simple">ZMB</named-content> 6683, part holotype <italic><tp:taxon-name><tp:taxon-name-part taxon-name-part-type="genus">Litophyton</tp:taxon-name-part> <tp:taxon-name-part taxon-name-part-type="species">acutifolium</tp:taxon-name-part></tp:taxon-name></italic>.</p></caption><graphic xmlns:xlink="http://www.w3.org/1999/xlink" xlink:href="zookeys-567-001-g085.jpg" position="float" orientation="portrait" xlink:type="simple" id="oo_78846.jpg"/></fig><fig id="F86" position="float" orientation="portrait"><label>Figure 86.</label><caption><p>
              <italic><tp:taxon-name><tp:taxon-name-part taxon-name-part-type="genus">Litophyton</tp:taxon-name-part> <tp:taxon-name-part taxon-name-part-type="species">viridis</tp:taxon-name-part></tp:taxon-name></italic> (May, 1898), <abbrev xmlns:xlink="http://www.w3.org/1999/xlink" content-type="institution" xlink:title="Zoological Museum, Department of Zoology, Tel Aviv University, 69978 Tel Aviv, Israel" xlink:type="simple">ZMTAU</abbrev> Co 26193.</p></caption><graphic xmlns:xlink="http://www.w3.org/1999/xlink" xlink:href="zookeys-567-001-g086.jpg" position="float" orientation="portrait" xlink:type="simple" id="oo_78848.jpg"/></fig><fig id="F87" position="float" orientation="portrait"><label>Figure 87.</label><caption><p>
              <italic><tp:taxon-name><tp:taxon-name-part taxon-name-part-type="genus">Litophyton</tp:taxon-name-part> <tp:taxon-name-part taxon-name-part-type="species">viridis</tp:taxon-name-part></tp:taxon-name></italic> (May, 1898); syntype <named-content xmlns:xlink="http://www.w3.org/1999/xlink" content-type="dwc:institutional_code" xlink:type="simple">ZMH</named-content> 2396. <bold>A</bold> polyps <bold>B</bold> sclerites surface layer top of stalk <bold>C</bold> sclerites surface layer base of stalk <bold>D</bold> spindles interior base of stalk. Scale at <bold>B</bold> also applies to <bold>C–D</bold>.</p></caption><graphic xmlns:xlink="http://www.w3.org/1999/xlink" xlink:href="zookeys-567-001-g087.jpg" position="float" orientation="portrait" xlink:type="simple" id="oo_78849.jpg"/></fig><fig id="F88" position="float" orientation="portrait"><label>Figure 88.</label><caption><p>
              <italic><tp:taxon-name><tp:taxon-name-part taxon-name-part-type="genus">Litophyton</tp:taxon-name-part> <tp:taxon-name-part taxon-name-part-type="species">viridis</tp:taxon-name-part></tp:taxon-name></italic> (May, 1898); syntype <named-content xmlns:xlink="http://www.w3.org/1999/xlink" content-type="dwc:institutional_code" xlink:type="simple">ZMH</named-content> 2397. <bold>A</bold> sclerites surface layer top of stalk <bold>B</bold> sclerites surface layer base of stalk <bold>C</bold> spindles interior stalk.</p></caption><graphic xmlns:xlink="http://www.w3.org/1999/xlink" xlink:href="zookeys-567-001-g088.jpg" position="float" orientation="portrait" xlink:type="simple" id="oo_78850.jpg"/></fig><fig id="F89" position="float" orientation="portrait"><label>Figure 89.</label><caption><p>
              <italic><tp:taxon-name><tp:taxon-name-part taxon-name-part-type="genus">Litophyton</tp:taxon-name-part> <tp:taxon-name-part taxon-name-part-type="species">stuhlmanni</tp:taxon-name-part></tp:taxon-name></italic> (May, 1898), syntype <named-content xmlns:xlink="http://www.w3.org/1999/xlink" content-type="dwc:institutional_code" xlink:type="simple">ZMH</named-content> C2391. <bold>A</bold> lateral views of polyp armature <bold>B</bold> polyp sclerites <bold>C</bold> sclerites surface layer top of stalk <bold>D</bold> sclerites surface layer base of stalk <bold>E</bold> spindles, interior base of stalk. Scale at <bold>D</bold> also applies to <bold>C</bold> and <bold>E</bold>.</p></caption><graphic xmlns:xlink="http://www.w3.org/1999/xlink" xlink:href="zookeys-567-001-g089.jpg" position="float" orientation="portrait" xlink:type="simple" id="oo_78854.jpg"/></fig><fig id="F90" position="float" orientation="portrait"><label>Figure 90.</label><caption><p>
              <italic><tp:taxon-name><tp:taxon-name-part taxon-name-part-type="genus">Litophytum</tp:taxon-name-part> <tp:taxon-name-part taxon-name-part-type="species">sanderi</tp:taxon-name-part></tp:taxon-name></italic> (May, 1899), holotype <named-content xmlns:xlink="http://www.w3.org/1999/xlink" content-type="dwc:institutional_code" xlink:type="simple">ZMH</named-content> C2390. <bold>A</bold> lateral views of polyp armature <bold>B</bold> polyp body sclerites <bold>C</bold> supporting bundle spindles <bold>D</bold> sclerites surface layer top of stalk <bold>E</bold> spindles interior top of stalk. Scale at <bold>D</bold> also applies to <bold>C</bold> and <bold>E</bold>.</p></caption><graphic xmlns:xlink="http://www.w3.org/1999/xlink" xlink:href="zookeys-567-001-g090.jpg" position="float" orientation="portrait" xlink:type="simple" id="oo_78855.jpg"/></fig><fig id="F91" position="float" orientation="portrait"><label>Figure 91.</label><caption><p>
              <italic><tp:taxon-name><tp:taxon-name-part taxon-name-part-type="genus">Litophytum</tp:taxon-name-part> <tp:taxon-name-part taxon-name-part-type="species">sanderi</tp:taxon-name-part></tp:taxon-name></italic> (May, 1899), holotype <named-content xmlns:xlink="http://www.w3.org/1999/xlink" content-type="dwc:institutional_code" xlink:type="simple">ZMH</named-content> C2390. <bold>A</bold> sclerites surface layer base of stalk <bold>B</bold> spindles interior base of stalk.</p></caption><graphic xmlns:xlink="http://www.w3.org/1999/xlink" xlink:href="zookeys-567-001-g091.jpg" position="float" orientation="portrait" xlink:type="simple" id="oo_78856.jpg"/></fig><fig id="F92" position="float" orientation="portrait"><label>Figure 92.</label><caption><p>
              <italic><tp:taxon-name><tp:taxon-name-part taxon-name-part-type="genus">Litophyton</tp:taxon-name-part> <tp:taxon-name-part taxon-name-part-type="species">crosslandi</tp:taxon-name-part></tp:taxon-name></italic> Thomson &amp; McQueen, 1908, holotype BM 1933.3.13.193. <bold>A</bold> lateral views of polyp armature <bold>B</bold> polyp body sclerites <bold>C</bold> branch sclerites. Scale at <bold>C</bold> also applies to most left sclerite of <bold>B</bold>.</p></caption><graphic xmlns:xlink="http://www.w3.org/1999/xlink" xlink:href="zookeys-567-001-g092.jpg" position="float" orientation="portrait" xlink:type="simple" id="oo_78859.jpg"/></fig><fig id="F93" position="float" orientation="portrait"><label>Figure 93.</label><caption><p>
              <italic><tp:taxon-name><tp:taxon-name-part taxon-name-part-type="genus">Litophytum</tp:taxon-name-part> <tp:taxon-name-part taxon-name-part-type="species">acutifolium</tp:taxon-name-part></tp:taxon-name></italic> Kükenthal, 1913, <named-content xmlns:xlink="http://www.w3.org/1999/xlink" content-type="dwc:institutional_code" xlink:type="simple">ZMB</named-content> 6683, part of holotype. <bold>A</bold> lateral views of polyp armature <bold>B</bold> polyp body sclerites <bold>C</bold> supporting bundle spindles <bold>D</bold> sclerites surface layer top of stalk. Scale at <bold>C</bold> also applies to <bold>D</bold>.</p></caption><graphic xmlns:xlink="http://www.w3.org/1999/xlink" xlink:href="zookeys-567-001-g093.jpg" position="float" orientation="portrait" xlink:type="simple" id="oo_78860.jpg"/></fig><fig id="F94" position="float" orientation="portrait"><label>Figure 94.</label><caption><p>
              <italic><tp:taxon-name><tp:taxon-name-part taxon-name-part-type="genus">Litophytum</tp:taxon-name-part> <tp:taxon-name-part taxon-name-part-type="species">acutifolium</tp:taxon-name-part></tp:taxon-name></italic> Kükenthal, 1913, <named-content xmlns:xlink="http://www.w3.org/1999/xlink" content-type="dwc:institutional_code" xlink:type="simple">ZMB</named-content> 6683, part of holotype. <bold>A</bold> sclerites surface layer base of stalk <bold>B</bold> spindles interior base of stalk.</p></caption><graphic xmlns:xlink="http://www.w3.org/1999/xlink" xlink:href="zookeys-567-001-g094.jpg" position="float" orientation="portrait" xlink:type="simple" id="oo_78862.jpg"/></fig><fig id="F95" position="float" orientation="portrait"><label>Figure 95.</label><caption><p>
              <italic><tp:taxon-name><tp:taxon-name-part taxon-name-part-type="genus">Litophytum</tp:taxon-name-part> <tp:taxon-name-part taxon-name-part-type="species">acutifolium</tp:taxon-name-part></tp:taxon-name></italic> Kükenthal, 1913, <named-content xmlns:xlink="http://www.w3.org/1999/xlink" content-type="dwc:institutional_code" xlink:type="simple">NHMW</named-content> C2347, part of holotype. <bold>A</bold> sclerites surface layer base of stalk <bold>B</bold> spindles interior base of stalk.</p></caption><graphic xmlns:xlink="http://www.w3.org/1999/xlink" xlink:href="zookeys-567-001-g095.jpg" position="float" orientation="portrait" xlink:type="simple" id="oo_78865.jpg"/></fig><fig id="F96" position="float" orientation="portrait"><label>Figure 96.</label><caption><p>
              <italic><tp:taxon-name><tp:taxon-name-part taxon-name-part-type="genus">Litophyton</tp:taxon-name-part> <tp:taxon-name-part taxon-name-part-type="species">viridis</tp:taxon-name-part></tp:taxon-name></italic> (May, 1898), <abbrev xmlns:xlink="http://www.w3.org/1999/xlink" content-type="institution" xlink:title="Zoological Museum, Department of Zoology, Tel Aviv University, 69978 Tel Aviv, Israel" xlink:type="simple">ZMTAU</abbrev> Co 26193. <bold>A</bold> tentacle rodlets <bold>B</bold> polyp body spindles <bold>C</bold> supporting bundle spindles <bold>D–E</bold> sclerites surface layer top of stalk.</p></caption><graphic xmlns:xlink="http://www.w3.org/1999/xlink" xlink:href="zookeys-567-001-g096.jpg" position="float" orientation="portrait" xlink:type="simple" id="oo_78866.jpg"/></fig><fig id="F97" position="float" orientation="portrait"><label>Figure 97.</label><caption><p>
              <italic><tp:taxon-name><tp:taxon-name-part taxon-name-part-type="genus">Litophyton</tp:taxon-name-part> <tp:taxon-name-part taxon-name-part-type="species">viridis</tp:taxon-name-part></tp:taxon-name></italic> (May, 1898), <abbrev xmlns:xlink="http://www.w3.org/1999/xlink" content-type="institution" xlink:title="Zoological Museum, Department of Zoology, Tel Aviv University, 69978 Tel Aviv, Israel" xlink:type="simple">ZMTAU</abbrev> Co 26193. <bold>A–B</bold> sclerites surface layer base of stalk <bold>C–E</bold> spindles interior base of stalk <bold>F</bold> detail tuberculation of interior spindle.</p></caption><graphic xmlns:xlink="http://www.w3.org/1999/xlink" xlink:href="zookeys-567-001-g097.jpg" position="float" orientation="portrait" xlink:type="simple" id="oo_78867.jpg"/></fig></tp:treatment-sec><ref-list><ref id="B60"><mixed-citation xmlns:xlink="http://www.w3.org/1999/xlink" xlink:type="simple">
          <person-group><name name-style="western"><surname>Verseveldt</surname><given-names>J</given-names></name></person-group> (<year>1973</year>) <article-title><tp:taxon-name><tp:taxon-name-part taxon-name-part-type="subclass">Octocorallia</tp:taxon-name-part></tp:taxon-name> from north-western Madagascar (Part IIIa-d).</article-title> <source>Proceedings Koninklijke Nederlandse Akademie van Wetenschappen</source>, <publisher-loc>Amsterdam</publisher-loc>, <series>Series C</series>, <volume>76</volume>(<issue>1</issue>): <fpage>69</fpage>–<lpage>171</lpage>.</mixed-citation></ref><ref id="B28"><mixed-citation xmlns:xlink="http://www.w3.org/1999/xlink" xlink:type="simple">
          <person-group><name name-style="western"><surname>May</surname><given-names>W</given-names></name></person-group> (<year>1899</year>) <article-title>Beiträge zur Systematik und Chorologie der Alcyonaceen.</article-title> <source>Jenaischen Zeitschrift für Naturwissenschaft</source> <volume>33</volume>(<issue>26</issue>): <fpage>1</fpage>–<lpage>180</lpage>.</mixed-citation></ref><ref id="B21"><mixed-citation xmlns:xlink="http://www.w3.org/1999/xlink" xlink:type="simple">
          <person-group><name name-style="western"><surname>Kükenthal</surname><given-names>W</given-names></name></person-group> (<year>1903</year>) <article-title>Versuch einer Revision der Alcyonarien. 2. Die Familie der Nephthyiden 1. Theil.</article-title> <source>Zoologische (Syst.)</source> <volume>19</volume>(<issue>1</issue>): <fpage>99</fpage>–<lpage>178</lpage>.</mixed-citation></ref><ref id="B35"><mixed-citation xmlns:xlink="http://www.w3.org/1999/xlink" xlink:type="simple">
          <person-group><name name-style="western"><surname>Ofwegen</surname><given-names>LP van</given-names></name><name name-style="western"><surname>Benayahu</surname><given-names>Y</given-names></name></person-group> (<year>1992</year>) <article-title>Notes on <tp:taxon-name><tp:taxon-name-part taxon-name-part-type="order">Alcyonacea</tp:taxon-name-part></tp:taxon-name> (<tp:taxon-name><tp:taxon-name-part taxon-name-part-type="subclass">Octocorallia</tp:taxon-name-part></tp:taxon-name>) from Tanzania.</article-title> <source>Zoologische Mededelingen Leiden</source> <volume>66</volume>: <fpage>139</fpage>–<lpage>154</lpage>.</mixed-citation></ref><ref id="B39"><mixed-citation xmlns:xlink="http://www.w3.org/1999/xlink" xlink:type="simple">
          <person-group><name name-style="western"><surname>Roule</surname><given-names>L</given-names></name></person-group> (<year>1908</year>) <article-title>Alcyonaires d’Amboine.</article-title> <source>Revue Suisse de Zoologie</source> <volume>16</volume>: <fpage>161</fpage>–<lpage>194</lpage>.</mixed-citation></ref><ref id="B2"><mixed-citation xmlns:xlink="http://www.w3.org/1999/xlink" xlink:type="simple">
          <person-group><name name-style="western"><surname>Bayer</surname><given-names>FM</given-names></name><name name-style="western"><surname>Grasshoff</surname><given-names>M</given-names></name><name name-style="western"><surname>Verseveldt</surname><given-names>J</given-names></name></person-group> (<year>1983</year>) <source>Illustrated trilingual glossary of morphological and anatomical terms applied to <tp:taxon-name><tp:taxon-name-part taxon-name-part-type="subclass">Octocorallia</tp:taxon-name-part></tp:taxon-name></source>. <publisher-loc>Leiden</publisher-loc>, <fpage>1</fpage>–<lpage>75</lpage>.</mixed-citation></ref><ref id="B43"><mixed-citation xmlns:xlink="http://www.w3.org/1999/xlink" xlink:type="simple">
          <person-group><name name-style="western"><surname>Thomson</surname><given-names>JA</given-names></name><name name-style="western"><surname>Dean</surname><given-names>LM</given-names></name></person-group> (<year>1931</year>) <article-title>The <tp:taxon-name><tp:taxon-name-part taxon-name-part-type="order">Alcyonacea</tp:taxon-name-part></tp:taxon-name> of the Siboga Expedition with an addendum to the <tp:taxon-name><tp:taxon-name-part taxon-name-part-type="order">Gorgonacea</tp:taxon-name-part></tp:taxon-name>.</article-title> <source>Siboga Expedition monographs</source> <volume>13d</volume>: <fpage>1</fpage>–<lpage>227</lpage>.</mixed-citation></ref><ref id="B51"><mixed-citation xmlns:xlink="http://www.w3.org/1999/xlink" xlink:type="simple">
          <person-group><name name-style="western"><surname>Tursch</surname><given-names>B</given-names></name></person-group> (<year>1976</year>) <article-title>Some recent developments in the chemistry of alcyonaceans.</article-title> <source>Pure &amp; Applied Chemistry</source> <volume>48</volume>: <fpage>1</fpage>–<lpage>6</lpage>. doi: <ext-link xlink:type="simple" ext-link-type="doi" xlink:href="10.1351/pac197648010001">10.1351/pac197648010001</ext-link></mixed-citation></ref><ref id="B6"><mixed-citation xmlns:xlink="http://www.w3.org/1999/xlink" xlink:type="simple">
          <person-group><name name-style="western"><surname>Bortolotto</surname><given-names>M</given-names></name><name name-style="western"><surname>Braekman</surname><given-names>JC</given-names></name><name name-style="western"><surname>Daloze</surname><given-names>D</given-names></name><name name-style="western"><surname>Tursch</surname><given-names>B</given-names></name></person-group> (<year>1977</year>) <article-title>Chemical studies of marine inverteberates. XXIX. 4a-methyl-3b, 8b-dihydrxy-5a-ergost-24(28)-en-23-one, a novel polyoxygenated sterol from the soft coral <italic><tp:taxon-name><tp:taxon-name-part taxon-name-part-type="genus">Litophyton</tp:taxon-name-part> <tp:taxon-name-part taxon-name-part-type="species">viridis</tp:taxon-name-part></tp:taxon-name></italic> (<tp:taxon-name><tp:taxon-name-part taxon-name-part-type="phylum">Coelenterata</tp:taxon-name-part></tp:taxon-name>, <tp:taxon-name><tp:taxon-name-part taxon-name-part-type="subclass">Octocorallia</tp:taxon-name-part></tp:taxon-name>, <tp:taxon-name><tp:taxon-name-part taxon-name-part-type="order">Alcyonacea</tp:taxon-name-part></tp:taxon-name>).</article-title> <source>Steroids</source> <volume>30</volume>(<issue>2</issue>): <fpage>159</fpage>–<lpage>164</lpage>. doi: <ext-link xlink:type="simple" ext-link-type="doi" xlink:href="10.1016/0039-128X(77)90077-0">10.1016/0039-128X(77)90077-0</ext-link></mixed-citation></ref><ref id="B48"><mixed-citation xmlns:xlink="http://www.w3.org/1999/xlink" xlink:type="simple">
          <person-group><name name-style="western"><surname>Tixier-Durivault</surname><given-names>A</given-names></name></person-group> (<year>1970a</year>) <article-title>Les octocoralliaires de Nha-Trang (Viet-Nam).</article-title> <source>Cahiers du Pacifique</source> <volume>14</volume>: <fpage>115</fpage>–<lpage>236</lpage>.</mixed-citation></ref><ref id="B29"><mixed-citation xmlns:xlink="http://www.w3.org/1999/xlink" xlink:type="simple">
          <person-group><name name-style="western"><surname>McFadden</surname><given-names>CS</given-names></name><name name-style="western"><surname>Benayahu</surname><given-names>Y</given-names></name><name name-style="western"><surname>Pante</surname><given-names>E</given-names></name><name name-style="western"><surname>Thoma</surname><given-names>JN</given-names></name><name name-style="western"><surname>Nevarez</surname><given-names>PA</given-names></name><name name-style="western"><surname>France</surname><given-names>SC</given-names></name></person-group> (<year>2011</year>) <article-title>Limitations of mitochondrial gene barcoding in the cnidarian sub-class <tp:taxon-name><tp:taxon-name-part taxon-name-part-type="subclass">Octocorallia</tp:taxon-name-part></tp:taxon-name>.</article-title> <source>Molecular Ecology Resources</source> <volume>11</volume>: <fpage>19</fpage>–<lpage>31</lpage>. doi: <ext-link xlink:type="simple" ext-link-type="doi" xlink:href="10.1111/j.1755-0998.2010.02875.x">10.1111/j.1755-0998.2010.02875.x</ext-link></mixed-citation></ref><ref id="B62"><mixed-citation xmlns:xlink="http://www.w3.org/1999/xlink" xlink:type="simple">
          <person-group><name name-style="western"><surname>Verseveldt</surname><given-names>J</given-names></name></person-group> (<year>1974b</year>) <article-title><tp:taxon-name><tp:taxon-name-part taxon-name-part-type="order">Alcyonacea</tp:taxon-name-part></tp:taxon-name> (<tp:taxon-name><tp:taxon-name-part taxon-name-part-type="subclass">Octocorallia</tp:taxon-name-part></tp:taxon-name>) from the Red Sea, with a discussion of a new <italic><tp:taxon-name><tp:taxon-name-part taxon-name-part-type="genus">Sinularia</tp:taxon-name-part></tp:taxon-name></italic> species from Ceylon.</article-title> <source>Israel Journal of Zoology</source> <volume>23</volume>: <fpage>1</fpage>–<lpage>37</lpage>.</mixed-citation></ref><ref id="B64"><mixed-citation xmlns:xlink="http://www.w3.org/1999/xlink" xlink:type="simple">
          <person-group><name name-style="western"><surname>Verseveldt</surname><given-names>J</given-names></name></person-group> (<year>1977b</year>) <article-title>On two new <italic><tp:taxon-name><tp:taxon-name-part taxon-name-part-type="genus">Sinularia</tp:taxon-name-part></tp:taxon-name></italic> species (<tp:taxon-name><tp:taxon-name-part taxon-name-part-type="subclass">Octocorallia</tp:taxon-name-part></tp:taxon-name>: <tp:taxon-name><tp:taxon-name-part taxon-name-part-type="order">Alcyonacea</tp:taxon-name-part></tp:taxon-name>) from the Moluccas.</article-title> <source>Zoologische Mededelingen Leiden</source> <volume>50</volume>: <fpage>303</fpage>–<lpage>307</lpage>.</mixed-citation></ref><ref id="B27"><mixed-citation xmlns:xlink="http://www.w3.org/1999/xlink" xlink:type="simple">
          <person-group><name name-style="western"><surname>May</surname><given-names>W</given-names></name></person-group> (<year>1898</year>) <article-title>Die von Dr. Stuhlmann im Jahre 1889 gesammelten ostafrikanischen Alcyonaceen des Hamburger Museums.</article-title> <source>Jahrbuch der Hamburgischen Wissenschaftlichen Anstalten</source> <volume>15</volume> (<issue>Beiheft 2</issue>): <fpage>1</fpage>–<lpage>38</lpage>.</mixed-citation></ref><ref id="B24"><mixed-citation xmlns:xlink="http://www.w3.org/1999/xlink" xlink:type="simple">
          <person-group><name name-style="western"><surname>Kükenthal</surname><given-names>W</given-names></name></person-group> (<year>1913</year>) <article-title>Alcyonaria des Roten Meeres. Expeditionen S.M. Schiff “Pola” in das Rote Meer. Zoologische Ergebnisse 29.</article-title> <source>Denkschriften der Kaiserlichen Akademie der Wissenschaften Wien, Mathematisch-Naturwissenschaftliche Klasse</source> <volume>89</volume>: <fpage>1</fpage>–<lpage>33</lpage>.</mixed-citation></ref></ref-list></tp:taxon-treatment>
